# Supplementary material for: (4RS)-3-Benzyl 5-methyl 2,6-dimethyl-4-(4-nitro­phen­yl)-1,4-dihydro­pyridine-3,5-dicarboxyl­ate
Source: Acta Crystallogr Sect E Struct Rep Online. 2009 Nov 25;65(Pt 12):o3199. doi: 10.1107/S1600536809049435 (PMC2971781; doi:10.1107/S1600536809049435)
Supplement: Supplementary file 1 [file e-65-o3199-sup1.cif]

##############################################################################
###                                                                        ###
###        Electronic paper (Acta Crystallographica Section E)             ###
###                                                                        ###
##############################################################################
#                                                                            #
# This CIF contains the data in a paper accepted for publication in Acta     #
# Crystallographica Section E. It conforms to the requirements of Notes      #
# for Authors for Section E, and has been peer reviewed under the auspices   #
# of the IUCr Commission on Journals.                                        #
#                                                                            #
# Full details of the Crystallographic Information File format               #
# are given in the paper "The Crystallographic Information File (CIF):       #
# a New Standard Archive File for Crystallography" by S. R. Hall, F. H.      #
# Allen and I. D. Brown [Acta Cryst. (1991), A47, 655-685].                  #
#                                                                            #
# The current version of the core CIF dictionary is obtainable from          #
# ftp://ftp.iucr.org/pub/cif_core.dic. The current version number is 2.4.    #
#                                                                            #
# Software is freely available for graphical display of the structure(s) in  #
# this CIF.  For information consult the CIF home page http://www.iucr.org/  #
# cif/home.html                                                              #
#                                                                            #
# This file may be used for bona fide research purposes within the           #
# scientific community so long as proper attribution is given to the journal # 
# article from which it was obtained.                                        #
#                                                                            #
##############################################################################
                                             
data_global
_audit_creation_method     SHELXL-97
_journal_date_recd_electronic     2009-08-18
_journal_date_accepted     2009-11-19
_journal_name_full     'Acta Crystallographica, Section E'
_journal_year     2009
_journal_volume     65
_journal_issue     12
_journal_page_first     o3199
_journal_page_last     o3199
_journal_paper_category     QO
_journal_coeditor_code     FB2168
_publ_contact_author_name     'Sun Feng-xia'
_publ_contact_author_address
;  College of Chemical and Pharmaceutical Engineering,
Hebei University of Science and Technology
  Shijiazhuang 050018
  People's Republic of China
;
_publ_contact_author_email     fxsun001@163.com
_publ_contact_author_fax     '0086-311-88632427'
_publ_contact_author_phone     '0086-311-85115287'
_publ_section_title
;
(4<i>RS</i>)-3-Benzyl 5-methyl
2,6-dimethyl-4-(4-nitrophenyl)-1,4-dihydropyridine-3,5-dicarboxylate
;
loop_
    _publ_author_name
    _publ_author_footnote
    _publ_author_address
    'Zhang, Bing-zhu' .
; College of Chemical Engineering,
  Hebei University of Technology
  Tianjin 300130
  People's Republic of China
;
    'Wang, Yan-ji' .
; Hebei University of Technology,
  Tianjin 300130
  People's Republic of China
;
    'Sun, Feng-xia' .
; College of Chemical and Pharmaceutical Engineering,
  Hebei University of Science and Technology
  Shijiazhuang 050018
  People's Republic of China
;
    'Zhang, Xu' .
; College of Chemical and Pharmaceutical Engineering,
Hebei University of Science and Technology
  Shijiazhuang 050018
  People's Republic of China
;
    'Wang, Wei' .
; College of Chemical and Pharmaceutical Engineering,
Hebei University of Science and Technology
  Shijiazhuang 050018
  People's Republic of China
;
data_I
_audit_creation_method     SHELXL-97
_chemical_name_systematic
;
(4<i>RS</i>)-3-Benzyl 5-methyl
2,6-dimethyl-4-(4-nitrophenyl)-1,4-dihydropyridine-3,5-dicarboxylate
;
_chemical_name_common
;
;
_chemical_formula_moiety     'C23 H22 N2 O6'
_chemical_formula_sum     'C23 H22 N2 O6'
_chemical_formula_iupac     'C23 H22 N2 O6'
_chemical_formula_weight     422.43
_chemical_melting_point_gt     470.0
_chemical_melting_point_lt     471.0
_symmetry_cell_setting     Monoclinic
_symmetry_space_group_name_H-M     'P 21/n'
_symmetry_space_group_name_Hall     '-P 2yn '
loop_
    _symmetry_equiv_pos_as_xyz
    'x, y, z'
    '-x+1/2, y+1/2, -z+1/2'
    '-x, -y, -z'
    'x-1/2, -y-1/2, z-1/2'
_cell_length_a     9.6527(19)
_cell_length_b     11.043(2)
_cell_length_c     19.883(4)
_cell_angle_alpha     90.00
_cell_angle_beta     100.23(3)
_cell_angle_gamma     90.00
_cell_volume     2085.9(7)
_cell_formula_units_Z     4
_cell_measurement_reflns_used     4898
_cell_measurement_theta_min     2.082
_cell_measurement_theta_max     27.472
_cell_measurement_temperature     293
_exptl_crystal_description     block
_exptl_crystal_colour     yellow
_exptl_crystal_size_max     0.26
_exptl_crystal_size_mid     0.20
_exptl_crystal_size_min     0.10
_exptl_crystal_density_diffrn     1.345
_exptl_crystal_density_meas     ?
_exptl_crystal_density_method     'not measured'
_exptl_crystal_F_000     888
_exptl_absorpt_coefficient_mu     0.098
_exptl_absorpt_correction_type     'multi-scan'
_exptl_absorpt_process_details     '(CrystalClear; Rigaku, 2005)'
_exptl_absorpt_correction_T_min     0.9749
_exptl_absorpt_correction_T_max     0.9902
_exptl_special_details
;
;
_diffrn_ambient_temperature     293
_diffrn_radiation_type     MoK\a
_diffrn_radiation_wavelength     0.71073
_diffrn_radiation_source     'rotating anode'
_diffrn_radiation_monochromator     confocal
_diffrn_measurement_device_type     'Rigaku MM007 diffractometer'
_diffrn_measurement_method     '\w and \f scans'
_diffrn_detector_area_resol_mean     7.31
_diffrn_reflns_number     16526
_diffrn_reflns_av_R_equivalents     0.0396
_diffrn_reflns_av_sigmaI/netI     0.0422
_diffrn_reflns_theta_min     2.08
_diffrn_reflns_theta_max     27.50
_diffrn_reflns_theta_full     27.50
_diffrn_measured_fraction_theta_max     0.990
_diffrn_measured_fraction_theta_full     0.990
_diffrn_reflns_limit_h_min     -12
_diffrn_reflns_limit_h_max     12
_diffrn_reflns_limit_k_min     -10
_diffrn_reflns_limit_k_max     14
_diffrn_reflns_limit_l_min     -25
_diffrn_reflns_limit_l_max     25
_diffrn_standards_number     0
_diffrn_standards_interval_count     .
_diffrn_standards_interval_time     .
_diffrn_standards_decay_%     ?
_refine_special_details
;
Refinement of <i>F</i>^2^ against ALL reflections. The weighted <i>R</i>-factor
<i>wR</i> and goodness of fit <i>S</i> are based on <i>F</i>^2^, conventional
<i>R</i>-factors <i>R</i> are based on <i>F</i>, with <i>F</i> set to zero for
negative <i>F</i>^2^. The threshold expression of <i>F</i>^2^ >
\s(<i>F</i>^2^) is used only for calculating <i>R</i>-factors(gt) <i>etc</i>.
and is not relevant to the choice of reflections for refinement.
<i>R</i>-factors based on <i>F</i>^2^ are statistically about twice as large
as those based on <i>F</i>, and <i>R</i>- factors based on ALL data will be
even larger.
;
_reflns_number_total     4745
_reflns_number_gt     3087
_reflns_threshold_expression     I>2sigma(I)
_refine_ls_structure_factor_coef     Fsqd
_refine_ls_matrix_type     full
_refine_ls_R_factor_all     0.0907
_refine_ls_R_factor_gt     0.0610
_refine_ls_wR_factor_gt     0.1641
_refine_ls_wR_factor_ref     0.1877
_refine_ls_goodness_of_fit_ref     1.024
_refine_ls_restrained_S_all     1.024
_refine_ls_number_reflns     4745
_refine_ls_number_parameters     288
_refine_ls_number_restraints     0
_refine_ls_number_constraints     81
_refine_ls_hydrogen_treatment     mixed
_refine_ls_weighting_scheme     calc
_refine_ls_weighting_details
                 'calc w=1/[\s^2^(Fo^2^)+(0.1057P)^2^] where P=(Fo^2^+2Fc^2^)/3'
_atom_sites_solution_hydrogens     difmap
_atom_sites_solution_primary     direct
_atom_sites_solution_secondary     difmap
_refine_ls_shift/su_max     0.002
_refine_ls_shift/su_mean     0.000
_refine_diff_density_max     0.295
_refine_diff_density_min     -0.204
_refine_ls_extinction_method     'SHELXL97 (Sheldrick, 2008)'
_refine_ls_extinction_coef     0.045(6)
_refine_ls_extinction_expression
                                  'Fc^*^=kFc[1+0.001xFc^2^\l^3^/sin(2\q)]^-1/4^'
loop_
    _atom_type_symbol
    _atom_type_description
    _atom_type_scat_dispersion_real
    _atom_type_scat_dispersion_imag
    _atom_type_scat_source
    'C' 'C' 0.0033 0.0016
                         'International Tables Vol C Tables 4.2.6.8 and 6.1.1.4'
    'H' 'H' 0.0000 0.0000
                         'International Tables Vol C Tables 4.2.6.8 and 6.1.1.4'
    'N' 'N' 0.0061 0.0033
                         'International Tables Vol C Tables 4.2.6.8 and 6.1.1.4'
    'O' 'O' 0.0106 0.0060
                         'International Tables Vol C Tables 4.2.6.8 and 6.1.1.4'
_computing_data_collection     'CrystalClear (Rigaku, 2005)'
_computing_cell_refinement     'CrystalClear (Rigaku, 2005)'
_computing_data_reduction     'CrystalClear (Rigaku, 2005)'
_computing_structure_solution     'SHELXS97 (Sheldrick, 2008)'
_computing_structure_refinement     'SHELXL97 (Sheldrick, 2008)'
_computing_molecular_graphics     'SHELXTL (Sheldrick, 2008)'
_computing_publication_material     'SHELXTL (Sheldrick, 2008)'
loop_
    _atom_site_type_symbol
    _atom_site_label
    _atom_site_fract_x
    _atom_site_fract_y
    _atom_site_fract_z
    _atom_site_U_iso_or_equiv
    _atom_site_adp_type
    _atom_site_calc_flag
    _atom_site_refinement_flags
    _atom_site_occupancy
    _atom_site_disorder_assembly
    _atom_site_disorder_group
    O O1 0.89299(15) 0.58542(14) 0.20521(9) 0.0717(5) Uani d . 1 . .
    O O2 0.78376(14) 0.54481(13) 0.09912(8) 0.0653(5) Uani d . 1 . .
    O O3 0.2026(3) 0.23247(18) 0.15616(13) 0.1172(8) Uani d . 1 . .
    O O4 0.14892(19) 0.35571(16) 0.23061(10) 0.0839(5) Uani d . 1 . .
    O O5 0.38588(17) 0.74335(14) -0.02349(8) 0.0739(5) Uani d . 1 . .
    O O6 0.31955(14) 0.92631(12) 0.00562(7) 0.0554(4) Uani d . 1 . .
    N N1 0.61176(17) 0.88992(16) 0.19025(9) 0.0534(5) Uani d . 1 . .
    N N2 0.21172(19) 0.33054(17) 0.18454(11) 0.0637(5) Uani d . 1 . .
    C C1 0.8265(2) 0.8162(2) 0.25856(12) 0.0705(7) Uani d . 1 . .
    H H1A 0.8042 0.7733 0.2973 0.106 Uiso calc R 1 . .
    H H1B 0.8365 0.9009 0.2691 0.106 Uiso calc R 1 . .
    H H1C 0.9130 0.7857 0.2478 0.106 Uiso calc R 1 . .
    C C2 0.70961(19) 0.79849(18) 0.19804(10) 0.0500(5) Uani d . 1 . .
    C C3 0.69608(18) 0.70649(16) 0.15252(9) 0.0456(5) Uani d . 1 . .
    C C4 0.56533(18) 0.69660(15) 0.09720(9) 0.0435(4) Uani d . 1 . .
    H H4 0.5945 0.6705 0.0547 0.052 Uiso calc R 1 . .
    C C5 0.49105(18) 0.81767(15) 0.08450(9) 0.0444(4) Uani d . 1 . .
    C C6 0.51034(19) 0.90593(16) 0.13245(10) 0.0463(5) Uani d . 1 . .
    C C7 0.4354(2) 1.02481(18) 0.13165(12) 0.0607(6) Uani d . 1 . .
    H H7A 0.4610 1.0756 0.0966 0.091 Uiso calc R 1 . .
    H H7B 0.4616 1.0637 0.1752 0.091 Uiso calc R 1 . .
    H H7C 0.3356 1.0114 0.1226 0.091 Uiso calc R 1 . .
    C C8 0.8009(2) 0.60980(17) 0.15669(11) 0.0524(5) Uani d . 1 . .
    C C9 0.8818(3) 0.4482(2) 0.09446(17) 0.0889(9) Uani d . 1 . .
    H H9A 0.9751 0.4808 0.0986 0.133 Uiso calc R 1 . .
    H H9B 0.8566 0.4083 0.0511 0.133 Uiso calc R 1 . .
    H H9C 0.8790 0.3910 0.1306 0.133 Uiso calc R 1 . .
    C C10 0.46877(17) 0.59917(15) 0.11870(9) 0.0421(4) Uani d . 1 . .
    C C11 0.4607(2) 0.48421(17) 0.09037(10) 0.0503(5) Uani d . 1 . .
    H H11 0.5129 0.4664 0.0565 0.060 Uiso calc R 1 . .
    C C12 0.3770(2) 0.39576(17) 0.11132(11) 0.0542(5) Uani d . 1 . .
    H H12 0.3721 0.3189 0.0919 0.065 Uiso calc R 1 . .
    C C13 0.30103(19) 0.42372(17) 0.16151(10) 0.0493(5) Uani d . 1 . .
    C C14 0.3074(2) 0.53621(18) 0.19149(12) 0.0591(6) Uani d . 1 . .
    H H14 0.2558 0.5530 0.2257 0.071 Uiso calc R 1 . .
    C C15 0.3917(2) 0.62377(17) 0.16985(11) 0.0555(5) Uani d . 1 . .
    H H15 0.3969 0.7002 0.1898 0.067 Uiso calc R 1 . .
    C C16 0.3957(2) 0.82418(16) 0.01799(10) 0.0486(5) Uani d . 1 . .
    C C17 0.2198(2) 0.92855(19) -0.05783(11) 0.0602(6) Uani d . 1 . .
    H H17A 0.1611 0.8567 -0.0612 0.072 Uiso calc R 1 . .
    H H17B 0.2699 0.9284 -0.0960 0.072 Uiso calc R 1 . .
    C C18 0.1296(2) 1.03911(19) -0.06098(11) 0.0567(5) Uani d . 1 . .
    C C19 0.0127(2) 1.0456(2) -0.11286(14) 0.0782(7) Uani d . 1 . .
    H H19 -0.0074 0.9821 -0.1438 0.094 Uiso calc R 1 . .
    C C20 -0.0742(3) 1.1467(3) -0.11858(17) 0.0891(9) Uani d . 1 . .
    H H20 -0.1521 1.1502 -0.1536 0.107 Uiso calc R 1 . .
    C C21 -0.0473(2) 1.2403(2) -0.07396(15) 0.0808(8) Uani d . 1 . .
    H H21 -0.1062 1.3076 -0.0783 0.097 Uiso calc R 1 . .
    C C22 0.0669(3) 1.2349(2) -0.02266(14) 0.0790(7) Uani d . 1 . .
    H H22 0.0855 1.2983 0.0084 0.095 Uiso calc R 1 . .
    C C23 0.1556(2) 1.1348(2) -0.01659(12) 0.0680(6) Uani d . 1 . .
    H H23 0.2339 1.1327 0.0182 0.082 Uiso calc R 1 . .
    H H1 0.622(2) 0.952(2) 0.2186(12) 0.068(7) Uiso d . 1 . .
loop_
    _atom_site_aniso_label
    _atom_site_aniso_U_11
    _atom_site_aniso_U_22
    _atom_site_aniso_U_33
    _atom_site_aniso_U_12
    _atom_site_aniso_U_13
    _atom_site_aniso_U_23
    O1 0.0723(9) 0.0628(10) 0.0728(11) 0.0165(8) -0.0062(8) 0.0123(8)
    O2 0.0582(8) 0.0574(9) 0.0780(11) 0.0130(7) 0.0060(7) -0.0124(8)
    O3 0.160(2) 0.0591(12) 0.151(2) -0.0422(12) 0.0787(17) -0.0187(12)
    O4 0.0931(12) 0.0766(12) 0.0923(14) -0.0070(9) 0.0443(11) 0.0172(9)
    O5 0.0962(11) 0.0602(10) 0.0566(9) 0.0213(9) -0.0106(8) -0.0152(7)
    O6 0.0631(8) 0.0441(8) 0.0538(8) 0.0061(6) -0.0039(6) -0.0001(6)
    N1 0.0600(10) 0.0466(10) 0.0499(10) 0.0026(8) -0.0004(8) -0.0076(8)
    N2 0.0698(11) 0.0484(11) 0.0754(13) -0.0024(9) 0.0195(10) 0.0131(9)
    C1 0.0691(13) 0.0687(15) 0.0658(14) 0.0023(12) -0.0100(11) -0.0061(12)
    C2 0.0527(10) 0.0487(11) 0.0476(11) -0.0023(9) 0.0059(8) 0.0020(8)
    C3 0.0485(10) 0.0413(10) 0.0474(10) -0.0005(8) 0.0093(8) 0.0040(8)
    C4 0.0501(10) 0.0389(9) 0.0424(10) 0.0019(8) 0.0103(8) 0.0010(8)
    C5 0.0496(10) 0.0372(9) 0.0460(10) -0.0009(8) 0.0074(8) 0.0013(8)
    C6 0.0526(10) 0.0382(9) 0.0478(10) -0.0007(8) 0.0079(8) 0.0000(8)
    C7 0.0724(13) 0.0434(11) 0.0625(13) 0.0050(9) 0.0020(10) -0.0086(9)
    C8 0.0541(11) 0.0433(11) 0.0591(12) -0.0026(9) 0.0084(9) 0.0058(9)
    C9 0.0723(15) 0.0665(16) 0.126(3) 0.0215(13) 0.0130(16) -0.0199(16)
    C10 0.0465(9) 0.0378(9) 0.0414(9) 0.0051(8) 0.0059(7) 0.0014(7)
    C11 0.0637(12) 0.0423(10) 0.0468(11) -0.0006(9) 0.0147(9) -0.0060(8)
    C12 0.0700(12) 0.0377(10) 0.0563(12) -0.0033(9) 0.0148(10) -0.0064(9)
    C13 0.0518(10) 0.0421(10) 0.0544(11) -0.0004(8) 0.0106(9) 0.0082(8)
    C14 0.0694(13) 0.0478(11) 0.0670(14) 0.0027(10) 0.0311(11) -0.0010(10)
    C15 0.0709(12) 0.0385(10) 0.0622(13) -0.0008(9) 0.0255(10) -0.0089(9)
    C16 0.0574(11) 0.0388(10) 0.0490(11) 0.0010(9) 0.0079(9) -0.0004(8)
    C17 0.0665(12) 0.0573(13) 0.0514(12) 0.0026(10) -0.0045(10) 0.0010(10)
    C18 0.0542(11) 0.0551(12) 0.0588(12) -0.0015(9) 0.0048(9) 0.0132(10)
    C19 0.0733(15) 0.0717(16) 0.0805(17) -0.0048(13) -0.0107(13) 0.0083(13)
    C20 0.0638(14) 0.0880(19) 0.105(2) 0.0088(14) -0.0128(14) 0.0223(17)
    C21 0.0667(15) 0.0744(17) 0.099(2) 0.0178(13) 0.0083(14) 0.0191(15)
    C22 0.0870(17) 0.0657(15) 0.0821(18) 0.0202(14) 0.0090(14) 0.0014(13)
    C23 0.0690(13) 0.0630(14) 0.0666(15) 0.0106(11) -0.0021(11) 0.0033(11)
_geom_special_details
;
All e.s.d.'s (except the e.s.d. in the dihedral angle between two l.s. planes)
are estimated using the full covariance matrix. The cell e.s.d.'s are taken
into account individually in the estimation of e.s.d.'s in distances, angles
and torsion angles; correlations between e.s.d.'s in cell parameters are only
used when they are defined by crystal symmetry. An approximate (isotropic)
treatment of cell e.s.d.'s is used for estimating e.s.d.'s involving l.s.
planes.
;
loop_
    _geom_bond_atom_site_label_1
    _geom_bond_atom_site_label_2
    _geom_bond_site_symmetry_2
    _geom_bond_distance
    _geom_bond_publ_flag
    O1 C8 . 1.220(2) ?
    O2 C8 . 1.336(3) ?
    O2 C9 . 1.440(2) ?
    O3 N2 . 1.217(3) ?
    O4 N2 . 1.217(3) ?
    O5 C16 . 1.208(2) ?
    O6 C16 . 1.345(2) ?
    O6 C17 . 1.445(2) ?
    N1 C2 . 1.372(3) ?
    N1 C6 . 1.382(2) ?
    N1 H1 . 0.89(2) ?
    N2 C13 . 1.467(3) ?
    C1 C2 . 1.509(3) ?
    C1 H1A . 0.9600 ?
    C1 H1B . 0.9600 ?
    C1 H1C . 0.9600 ?
    C2 C3 . 1.352(3) ?
    C3 C8 . 1.463(3) ?
    C3 C4 . 1.524(2) ?
    C4 C5 . 1.517(2) ?
    C4 C10 . 1.533(2) ?
    C4 H4 . 0.9800 ?
    C5 C6 . 1.353(3) ?
    C5 C16 . 1.473(3) ?
    C6 C7 . 1.498(3) ?
    C7 H7A . 0.9600 ?
    C7 H7B . 0.9600 ?
    C7 H7C . 0.9600 ?
    C9 H9A . 0.9600 ?
    C9 H9B . 0.9600 ?
    C9 H9C . 0.9600 ?
    C10 C11 . 1.385(2) ?
    C10 C15 . 1.390(3) ?
    C11 C12 . 1.378(3) ?
    C11 H11 . 0.9300 ?
    C12 C13 . 1.375(3) ?
    C12 H12 . 0.9300 ?
    C13 C14 . 1.375(3) ?
    C14 C15 . 1.381(3) ?
    C14 H14 . 0.9300 ?
    C15 H15 . 0.9300 ?
    C17 C18 . 1.495(3) ?
    C17 H17A . 0.9700 ?
    C17 H17B . 0.9700 ?
    C18 C23 . 1.371(3) ?
    C18 C19 . 1.389(3) ?
    C19 C20 . 1.389(4) ?
    C19 H19 . 0.9300 ?
    C20 C21 . 1.357(4) ?
    C20 H20 . 0.9300 ?
    C21 C22 . 1.364(4) ?
    C21 H21 . 0.9300 ?
    C22 C23 . 1.391(3) ?
    C22 H22 . 0.9300 ?
    C23 H23 . 0.9300 ?
loop_
    _geom_angle_atom_site_label_1
    _geom_angle_atom_site_label_2
    _geom_angle_atom_site_label_3
    _geom_angle_site_symmetry_1
    _geom_angle_site_symmetry_3
    _geom_angle
    _geom_angle_publ_flag
    C8 O2 C9 . . 118.08(18) ?
    C16 O6 C17 . . 115.58(14) ?
    C2 N1 C6 . . 124.02(17) ?
    C2 N1 H1 . . 120.4(14) ?
    C6 N1 H1 . . 114.2(14) ?
    O4 N2 O3 . . 123.2(2) ?
    O4 N2 C13 . . 118.27(19) ?
    O3 N2 C13 . . 118.5(2) ?
    C2 C1 H1A . . 109.5 ?
    C2 C1 H1B . . 109.5 ?
    H1A C1 H1B . . 109.5 ?
    C2 C1 H1C . . 109.5 ?
    H1A C1 H1C . . 109.5 ?
    H1B C1 H1C . . 109.5 ?
    C3 C2 N1 . . 119.65(17) ?
    C3 C2 C1 . . 126.96(18) ?
    N1 C2 C1 . . 113.36(17) ?
    C2 C3 C8 . . 121.81(17) ?
    C2 C3 C4 . . 120.43(16) ?
    C8 C3 C4 . . 117.66(16) ?
    C5 C4 C3 . . 111.31(14) ?
    C5 C4 C10 . . 111.85(14) ?
    C3 C4 C10 . . 108.40(14) ?
    C5 C4 H4 . . 108.4 ?
    C3 C4 H4 . . 108.4 ?
    C10 C4 H4 . . 108.4 ?
    C6 C5 C16 . . 125.68(16) ?
    C6 C5 C4 . . 121.06(16) ?
    C16 C5 C4 . . 113.21(15) ?
    C5 C6 N1 . . 118.83(16) ?
    C5 C6 C7 . . 128.20(17) ?
    N1 C6 C7 . . 112.97(16) ?
    C6 C7 H7A . . 109.5 ?
    C6 C7 H7B . . 109.5 ?
    H7A C7 H7B . . 109.5 ?
    C6 C7 H7C . . 109.5 ?
    H7A C7 H7C . . 109.5 ?
    H7B C7 H7C . . 109.5 ?
    O1 C8 O2 . . 121.37(18) ?
    O1 C8 C3 . . 127.2(2) ?
    O2 C8 C3 . . 111.38(16) ?
    O2 C9 H9A . . 109.5 ?
    O2 C9 H9B . . 109.5 ?
    H9A C9 H9B . . 109.5 ?
    O2 C9 H9C . . 109.5 ?
    H9A C9 H9C . . 109.5 ?
    H9B C9 H9C . . 109.5 ?
    C11 C10 C15 . . 118.56(17) ?
    C11 C10 C4 . . 121.51(17) ?
    C15 C10 C4 . . 119.87(16) ?
    C12 C11 C10 . . 121.33(18) ?
    C12 C11 H11 . . 119.3 ?
    C10 C11 H11 . . 119.3 ?
    C13 C12 C11 . . 118.50(18) ?
    C13 C12 H12 . . 120.7 ?
    C11 C12 H12 . . 120.7 ?
    C14 C13 C12 . . 121.97(18) ?
    C14 C13 N2 . . 118.81(19) ?
    C12 C13 N2 . . 119.21(18) ?
    C13 C14 C15 . . 118.75(19) ?
    C13 C14 H14 . . 120.6 ?
    C15 C14 H14 . . 120.6 ?
    C14 C15 C10 . . 120.87(18) ?
    C14 C15 H15 . . 119.6 ?
    C10 C15 H15 . . 119.6 ?
    O5 C16 O6 . . 121.41(17) ?
    O5 C16 C5 . . 122.53(17) ?
    O6 C16 C5 . . 116.06(15) ?
    O6 C17 C18 . . 110.09(17) ?
    O6 C17 H17A . . 109.6 ?
    C18 C17 H17A . . 109.6 ?
    O6 C17 H17B . . 109.6 ?
    C18 C17 H17B . . 109.6 ?
    H17A C17 H17B . . 108.2 ?
    C23 C18 C19 . . 118.0(2) ?
    C23 C18 C17 . . 124.32(18) ?
    C19 C18 C17 . . 117.6(2) ?
    C20 C19 C18 . . 120.1(2) ?
    C20 C19 H19 . . 120.0 ?
    C18 C19 H19 . . 120.0 ?
    C21 C20 C19 . . 121.1(2) ?
    C21 C20 H20 . . 119.5 ?
    C19 C20 H20 . . 119.5 ?
    C20 C21 C22 . . 119.4(2) ?
    C20 C21 H21 . . 120.3 ?
    C22 C21 H21 . . 120.3 ?
    C21 C22 C23 . . 120.2(2) ?
    C21 C22 H22 . . 119.9 ?
    C23 C22 H22 . . 119.9 ?
    C18 C23 C22 . . 121.2(2) ?
    C18 C23 H23 . . 119.4 ?
    C22 C23 H23 . . 119.4 ?
loop_
    _geom_torsion_atom_site_label_1
    _geom_torsion_atom_site_label_2
    _geom_torsion_atom_site_label_3
    _geom_torsion_atom_site_label_4
    _geom_torsion_site_symmetry_1
    _geom_torsion_site_symmetry_2
    _geom_torsion_site_symmetry_3
    _geom_torsion_site_symmetry_4
    _geom_torsion
    _geom_torsion_publ_flag
    C6 N1 C2 C3 . . . . -10.8(3) ?
    C6 N1 C2 C1 . . . . 167.68(19) ?
    N1 C2 C3 C8 . . . . 177.12(17) ?
    C1 C2 C3 C8 . . . . -1.2(3) ?
    N1 C2 C3 C4 . . . . -6.5(3) ?
    C1 C2 C3 C4 . . . . 175.23(19) ?
    C2 C3 C4 C5 . . . . 21.3(2) ?
    C8 C3 C4 C5 . . . . -162.18(16) ?
    C2 C3 C4 C10 . . . . -102.15(19) ?
    C8 C3 C4 C10 . . . . 74.4(2) ?
    C3 C4 C5 C6 . . . . -21.9(2) ?
    C10 C4 C5 C6 . . . . 99.5(2) ?
    C3 C4 C5 C16 . . . . 160.48(16) ?
    C10 C4 C5 C16 . . . . -78.09(19) ?
    C16 C5 C6 N1 . . . . -175.08(17) ?
    C4 C5 C6 N1 . . . . 7.6(3) ?
    C16 C5 C6 C7 . . . . 4.1(3) ?
    C4 C5 C6 C7 . . . . -173.18(18) ?
    C2 N1 C6 C5 . . . . 10.3(3) ?
    C2 N1 C6 C7 . . . . -169.03(19) ?
    C9 O2 C8 O1 . . . . -3.0(3) ?
    C9 O2 C8 C3 . . . . 178.18(18) ?
    C2 C3 C8 O1 . . . . 15.2(3) ?
    C4 C3 C8 O1 . . . . -161.27(19) ?
    C2 C3 C8 O2 . . . . -166.02(18) ?
    C4 C3 C8 O2 . . . . 17.5(2) ?
    C5 C4 C10 C11 . . . . 134.51(18) ?
    C3 C4 C10 C11 . . . . -102.39(19) ?
    C5 C4 C10 C15 . . . . -48.4(2) ?
    C3 C4 C10 C15 . . . . 74.7(2) ?
    C15 C10 C11 C12 . . . . 0.9(3) ?
    C4 C10 C11 C12 . . . . 178.01(16) ?
    C10 C11 C12 C13 . . . . -0.2(3) ?
    C11 C12 C13 C14 . . . . -0.6(3) ?
    C11 C12 C13 N2 . . . . -179.83(17) ?
    O4 N2 C13 C14 . . . . -1.7(3) ?
    O3 N2 C13 C14 . . . . 177.4(2) ?
    O4 N2 C13 C12 . . . . 177.56(19) ?
    O3 N2 C13 C12 . . . . -3.3(3) ?
    C12 C13 C14 C15 . . . . 0.7(3) ?
    N2 C13 C14 C15 . . . . 179.89(18) ?
    C13 C14 C15 C10 . . . . 0.1(3) ?
    C11 C10 C15 C14 . . . . -0.8(3) ?
    C4 C10 C15 C14 . . . . -178.00(17) ?
    C17 O6 C16 O5 . . . . 4.1(3) ?
    C17 O6 C16 C5 . . . . -176.17(17) ?
    C6 C5 C16 O5 . . . . 178.0(2) ?
    C4 C5 C16 O5 . . . . -4.5(3) ?
    C6 C5 C16 O6 . . . . -1.8(3) ?
    C4 C5 C16 O6 . . . . 175.70(16) ?
    C16 O6 C17 C18 . . . . 172.55(17) ?
    O6 C17 C18 C23 . . . . 11.5(3) ?
    O6 C17 C18 C19 . . . . -169.27(19) ?
    C23 C18 C19 C20 . . . . -0.2(4) ?
    C17 C18 C19 C20 . . . . -179.5(2) ?
    C18 C19 C20 C21 . . . . -0.2(4) ?
    C19 C20 C21 C22 . . . . -0.1(4) ?
    C20 C21 C22 C23 . . . . 0.6(4) ?
    C19 C18 C23 C22 . . . . 0.7(4) ?
    C17 C18 C23 C22 . . . . 180.0(2) ?
    C21 C22 C23 C18 . . . . -1.0(4) ?
loop_
    _geom_hbond_atom_site_label_D
    _geom_hbond_atom_site_label_H
    _geom_hbond_atom_site_label_A
    _geom_hbond_site_symmetry_A
    _geom_hbond_distance_DH
    _geom_hbond_distance_HA
    _geom_hbond_distance_DA
    _geom_hbond_angle_DHA
    N1 H1 O1 2_655 0.89(2) 2.13(3) 3.003(2) 167(2)
    C15 H15 O4 2 0.93 2.43 3.303(3) 156.5
    C7 H7B O1 2_655 0.96 2.55 3.436(3) 153.8
