# Supplementary material for: (4RS)-3-Benzyl 5-methyl 2,6-dimethyl-4-(4-nitro­phen­yl)-1,4-dihydro­pyridine-3,5-dicarboxyl­ate
Source: Acta Crystallogr Sect E Struct Rep Online. 2009 Nov 25;65(Pt 12):o3199. doi: 10.1107/S1600536809049435 (PMC2971781; doi:10.1107/S1600536809049435)
Supplement: Supplementary file 2 [file e-65-o3199-Isup2.hkl]

# 
# h,k,l, Fc-squared, Fo-squared, sigma(Fo-squared) and status flag 
# 
data_I
_shelx_title ' R90809G in P2(1)/n' 
_shelx_refln_list_code          4 
_shelx_F_calc_maximum       89.35 
_exptl_crystal_F_000       888.00 
_reflns_d_resolution_high  0.7695 
 
loop_ 
 _symmetry_equiv_pos_as_xyz 
 'x, y, z' 
 '-x+1/2, y+1/2, -z+1/2' 
 '-x, -y, -z' 
 'x-1/2, -y-1/2, z-1/2' 
 
_cell_length_a     9.6527 
_cell_length_b    11.0435 
_cell_length_c    19.8835 
_cell_angle_alpha  90.000 
_cell_angle_beta  100.232 
_cell_angle_gamma  90.000 
 
_shelx_F_squared_multiplier     1.000 
 
loop_ 
 _refln_index_h 
 _refln_index_k 
 _refln_index_l 
 _refln_F_squared_calc 
 _refln_F_squared_meas 
 _refln_F_squared_sigma 
 _refln_observed_status 
   2   0   0      422.49      354.37      6.78 o 
   4   0   0     1183.97     1086.89      9.47 o 
   6   0   0       79.99       89.41      2.95 o 
   8   0   0       32.26       32.96      6.05 o 
  10   0   0      252.27      292.14     14.87 o 
  12   0   0       48.89       49.94     30.27 o 
   1   1   0       17.15        6.97      1.01 o 
   2   1   0     6064.34     6362.41     46.83 o 
   3   1   0      879.16      810.73      6.08 o 
   4   1   0     1473.68     1230.65     14.45 o 
   5   1   0       70.50       67.17      1.30 o 
   6   1   0      135.16      140.60      2.56 o 
   7   1   0       17.53       14.97      2.07 o 
   8   1   0       10.82       10.61      2.49 o 
   9   1   0       71.84       67.93      6.06 o 
  10   1   0        3.03        6.49      2.09 o 
  11   1   0       14.39       12.48      4.33 o 
  12   1   0        9.74       10.64      5.38 o 
   0   2   0      114.19       84.26      1.82 o 
   1   2   0     5282.16     5314.51     63.29 o 
   2   2   0       26.10       24.22      2.01 o 
   3   2   0      797.16      822.88      7.79 o 
   4   2   0      253.75      191.51      4.29 o 
   5   2   0       19.33       21.01      1.68 o 
   6   2   0      110.71      120.38      2.83 o 
   7   2   0        2.33        2.24      0.57 o 
   8   2   0       77.12       80.45      4.78 o 
   9   2   0      235.40      273.37     10.73 o 
  10   2   0        0.22        1.42      2.37 o 
  11   2   0        0.32        4.17      4.88 o 
  12   2   0        6.15        6.94      5.73 o 
   1   3   0        2.50        3.30      1.03 o 
   2   3   0        0.40        3.11      0.87 o 
   3   3   0      233.71      228.18      3.64 o 
   4   3   0      755.23      829.55     14.82 o 
   5   3   0      515.33      500.94     10.97 o 
   6   3   0      401.51      427.18      8.56 o 
   7   3   0      134.75      163.79     13.65 o 
   8   3   0       28.19       25.23      5.56 o 
   9   3   0      161.47      192.75      6.80 o 
  10   3   0        2.11        4.44      2.54 o 
  11   3   0        0.31       11.79      5.93 o 
  12   3   0        0.62        7.12      4.13 o 
   0   4   0      440.96      460.55      5.88 o 
   1   4   0      680.79      599.46      5.57 o 
   2   4   0      161.03      145.26      3.69 o 
   3   4   0     4260.93     4683.40     46.80 o 
   4   4   0      903.70      889.79     19.77 o 
   5   4   0      108.18      112.80      1.89 o 
   6   4   0       98.02       89.11      5.60 o 
   7   4   0        7.32       10.24      2.97 o 
   8   4   0       94.96       92.50      4.67 o 
   9   4   0       45.35       42.51      9.14 o 
  10   4   0       28.60       22.80      6.79 o 
  11   4   0        0.02        2.66      2.64 o 
   1   5   0      807.72      790.41      6.67 o 
   2   5   0       66.86       55.84      3.27 o 
   3   5   0      210.12      213.18      4.00 o 
   4   5   0        5.50        4.77      1.07 o 
   5   5   0        2.62        3.98      2.05 o 
   6   5   0       11.95       16.70      3.58 o 
   7   5   0        0.24        3.96      2.27 o 
   8   5   0       21.42       21.44      3.69 o 
   9   5   0       54.23       45.23     10.24 o 
  10   5   0        2.56        3.03      2.40 o 
  11   5   0        8.07        7.45      2.85 o 
   0   6   0     1932.13     2004.99     91.70 o 
   1   6   0       83.15       76.50      3.02 o 
   2   6   0       64.44       77.39      3.36 o 
   3   6   0        3.92        2.71      1.22 o 
   4   6   0       45.75       46.73      2.47 o 
   5   6   0      101.94      101.75      2.80 o 
   6   6   0        6.62        7.22      1.86 o 
   7   6   0        3.05        7.86      3.67 o 
   8   6   0        5.59        5.66      2.19 o 
   9   6   0        0.26        2.89      1.71 o 
  10   6   0       15.60       11.43      4.08 o 
  11   6   0        0.36        3.83      1.83 o 
   1   7   0        8.83        7.55      2.13 o 
   2   7   0       31.75       30.61      4.40 o 
   3   7   0        7.92        7.89      1.28 o 
   4   7   0      281.50      267.48      5.33 o 
   5   7   0       38.34       29.44      2.00 o 
   6   7   0       19.26        9.78      4.21 o 
   7   7   0       78.93       76.30      8.91 o 
   8   7   0        0.83        0.38      2.93 o 
   9   7   0        3.85        7.37      2.80 o 
  10   7   0       25.13       25.80     14.48 o 
   0   8   0      185.64      193.05      7.96 o 
   1   8   0       16.61       13.54      3.49 o 
   2   8   0      394.92      370.62      7.19 o 
   3   8   0       10.13       10.14      3.35 o 
   4   8   0      271.79      263.92      7.42 o 
   5   8   0      125.83      129.18      3.74 o 
   6   8   0       50.78       35.36     12.69 o 
   7   8   0        0.74        1.26      4.63 o 
   8   8   0        8.46        9.50      3.29 o 
   9   8   0       48.25       47.83     21.07 o 
  10   8   0       23.79       16.10      8.72 o 
   1   9   0      242.21      252.17      7.66 o 
   2   9   0      184.53      180.19      7.92 o 
   3   9   0       33.04       28.20      4.53 o 
   4   9   0      327.04      337.07      7.35 o 
   5   9   0        1.11        5.16      3.01 o 
   6   9   0        0.28        6.89      3.86 o 
   7   9   0        0.02        3.86      3.68 o 
   8   9   0       27.70       20.40      8.31 o 
   9   9   0        0.41        4.02      3.34 o 
   0  10   0       33.47       46.36      8.76 o 
   1  10   0      674.33      845.06     13.20 o 
   2  10   0       74.08       70.43      7.80 o 
   3  10   0       31.24       27.46      5.07 o 
   4  10   0       48.15       52.71      9.27 o 
   5  10   0        4.39        9.51      4.94 o 
   6  10   0        0.42        3.59      3.10 o 
   7  10   0        9.59        8.92      4.67 o 
   8  10   0        0.81        1.58      7.67 o 
   1  11   0      147.28      164.41      6.37 o 
   2  11   0      184.41      209.90      6.30 o 
   3  11   0        2.34        1.71      2.14 o 
   4  11   0        6.34        9.37      3.74 o 
   5  11   0        2.00        7.11      3.59 o 
   6  11   0        0.32        2.26      4.33 o 
   7  11   0        7.75        6.59      4.95 o 
   0  12   0        0.00       -1.97      4.40 o 
   1  12   0        0.47       -0.06      3.11 o 
   2  12   0       20.62       13.86      5.25 o 
   3  12   0        4.59        2.56      1.93 o 
   4  12   0        4.31       12.73      7.03 o 
   5  12   0        0.01        7.98      3.05 o 
   6  12   0        4.50       -1.36      8.48 o 
   1  13   0        0.36        5.54      2.47 o 
   2  13   0        5.09        5.73      2.81 o 
   3  13   0        2.32        3.87      2.47 o 
   4  13   0        8.82        6.71      4.37 o 
   5  13   0       10.93       11.26      8.75 o 
   0  14   0       95.71      129.27     15.35 o 
   1  14   0        4.56        5.05      2.38 o 
   2  14   0       46.18       46.66     10.69 o 
 -11   0   1       97.82       72.56     40.25 o 
  -9   0   1       19.47       16.36      4.80 o 
  -7   0   1       20.24       20.31      2.96 o 
  -5   0   1      283.44      244.07      4.22 o 
  -3   0   1      433.93      371.85      4.57 o 
  -1   0   1     3768.72     4188.49     38.33 o 
   1   0   1     1758.37     1706.74     22.59 o 
   3   0   1     1039.25      904.31      6.28 o 
   5   0   1       63.90       65.78      1.99 o 
   7   0   1      384.30      391.55      8.32 o 
   9   0   1       19.68       17.77      3.55 o 
  11   0   1       10.15        8.29      8.54 o 
 -12   1   1       81.62       61.77     28.32 o 
 -11   1   1        1.14        6.52      4.21 o 
 -10   1   1       22.91       22.83      5.43 o 
  -9   1   1      147.59      173.73      6.80 o 
  -8   1   1       61.11       67.20      3.70 o 
  -7   1   1       61.15       62.28      2.84 o 
  -6   1   1      186.41      214.46      5.16 o 
  -5   1   1      349.35      338.31      3.34 o 
  -4   1   1        0.23        1.62      0.58 o 
  -3   1   1      140.15      174.00      2.99 o 
  -2   1   1     6813.60     7366.25     36.64 o 
  -1   1   1        3.40        5.95      1.03 o 
   0   1   1      380.47      211.45      2.45 o 
   1   1   1     3547.41     3451.73     29.69 o 
   2   1   1     2323.79     2121.59     10.24 o 
   3   1   1     2631.82     2295.08     15.43 o 
   4   1   1        1.73        1.69      0.43 o 
   5   1   1      483.35      514.29      4.46 o 
   6   1   1       91.50       82.88      2.38 o 
   7   1   1       22.04       21.85      2.24 o 
   8   1   1      199.33      203.06      5.99 o 
   9   1   1        8.91        7.81      3.03 o 
  10   1   1       37.68       33.57      7.36 o 
  11   1   1        2.96        0.06      6.79 o 
  12   1   1        0.10        2.99      3.39 o 
 -12   2   1        2.73        8.67      6.27 o 
 -11   2   1        1.06        4.58      4.00 o 
 -10   2   1        6.97        8.56      2.88 o 
  -9   2   1       68.11       79.52      6.39 o 
  -8   2   1      219.38      264.02      6.48 o 
  -7   2   1      470.38      503.16      7.83 o 
  -6   2   1        3.22        2.37      1.20 o 
  -5   2   1       78.88       99.26      2.51 o 
  -4   2   1      657.72      555.11      9.73 o 
  -3   2   1      806.44      761.28     10.42 o 
  -2   2   1      787.43      708.74      8.88 o 
  -1   2   1        0.88        3.25      1.29 o 
   0   2   1     4014.05     3735.59     22.22 o 
   1   2   1        2.38        5.36      0.85 o 
   2   2   1      641.76      636.84      7.29 o 
   3   2   1      502.49      450.54      9.04 o 
   4   2   1       22.59       20.20      0.95 o 
   5   2   1      347.68      323.17      3.49 o 
   6   2   1     1062.74     1019.40     12.02 o 
   7   2   1       59.85       48.98      2.25 o 
   8   2   1        0.21        1.85      1.00 o 
   9   2   1      521.57      666.54     14.77 o 
  10   2   1       13.02       11.29      2.56 o 
  11   2   1        1.44        6.47      5.11 o 
  12   2   1        0.43        1.54      4.94 o 
 -12   3   1        1.51        0.32      5.15 o 
 -11   3   1       14.89        9.87      5.35 o 
 -10   3   1       11.80        9.03      2.43 o 
  -9   3   1       74.62       90.75      4.92 o 
  -8   3   1        2.53        4.36      2.72 o 
  -7   3   1      647.17      738.72      8.57 o 
  -6   3   1      124.16      119.56      2.96 o 
  -5   3   1      129.06      104.91      4.10 o 
  -4   3   1     2326.59     2406.22     18.73 o 
  -3   3   1        1.69        0.17      0.74 o 
  -2   3   1       54.76       40.80      1.41 o 
  -1   3   1        1.82        2.35      0.96 o 
   0   3   1      409.10      356.67      3.07 o 
   1   3   1       15.66       22.17      1.52 o 
   2   3   1      591.05      576.29      4.00 o 
   3   3   1     2976.21     2841.12     38.76 o 
   4   3   1      519.28      442.58      9.13 o 
   5   3   1      536.45      608.16     19.94 o 
   6   3   1       92.84       97.63      6.33 o 
   7   3   1       47.67       52.77      5.48 o 
   8   3   1       49.85       46.05      7.79 o 
   9   3   1       14.80       13.15      3.96 o 
  10   3   1        0.08        3.38      1.92 o 
  11   3   1        6.76        5.74      5.48 o 
 -11   4   1        0.56        4.66      2.84 o 
 -10   4   1        3.59        0.22      1.75 o 
  -9   4   1        8.83        3.26      2.04 o 
  -8   4   1      131.55      147.18      5.08 o 
  -7   4   1       64.32       79.96      6.77 o 
  -6   4   1      203.96      201.06      3.42 o 
  -5   4   1       66.30       64.68      2.59 o 
  -4   4   1      521.14      611.22     10.39 o 
  -3   4   1      235.36      308.00      5.77 o 
  -2   4   1      919.83      846.83      6.05 o 
  -1   4   1      132.32      142.21      1.86 o 
   0   4   1     2274.70     2048.23     25.00 o 
   1   4   1      398.45      307.76      3.02 o 
   2   4   1      881.38      853.84      5.96 o 
   3   4   1      367.74      431.15      4.42 o 
   4   4   1       94.56       86.24      6.45 o 
   5   4   1        9.57        8.91      4.46 o 
   6   4   1      238.26      253.16      5.45 o 
   7   4   1        1.38       -0.03      2.35 o 
   8   4   1        1.87        6.45      3.17 o 
   9   4   1       47.29       66.79     12.98 o 
  10   4   1        0.44        4.60      3.57 o 
  11   4   1        0.06       -1.62      4.03 o 
 -11   5   1        0.42        6.00      3.09 o 
 -10   5   1        0.49       -0.50      2.32 o 
  -9   5   1       11.47       12.05      3.62 o 
  -8   5   1       53.05       48.32      9.38 o 
  -7   5   1        0.02       -0.04      2.67 o 
  -6   5   1        1.35        2.55      1.76 o 
  -5   5   1      122.29      133.82      5.33 o 
  -4   5   1      187.87      197.51      2.60 o 
  -3   5   1       97.03       92.29      3.64 o 
  -2   5   1     1730.33     1828.54     28.60 o 
  -1   5   1      609.56      655.88      5.82 o 
   0   5   1        0.00       -1.44      1.44 o 
   1   5   1     1485.74     1326.63     11.72 o 
   2   5   1     4887.89     5249.76     80.62 o 
   3   5   1       50.34       49.97      1.79 o 
   4   5   1        1.19        2.07      0.53 o 
   5   5   1      303.03      335.50      9.33 o 
   6   5   1       35.52       33.94      7.92 o 
   7   5   1       14.58       13.31      4.50 o 
   8   5   1        6.53        3.22      1.91 o 
   9   5   1       25.60       29.06      6.80 o 
  10   5   1        7.74        2.87      2.96 o 
  11   5   1       10.40        7.76      2.15 o 
 -11   6   1        6.63        9.60      5.96 o 
 -10   6   1        2.95        2.81      2.33 o 
  -9   6   1        0.23        5.38      2.18 o 
  -8   6   1       27.52       37.00      6.84 o 
  -7   6   1        0.40        2.71      2.50 o 
  -6   6   1       18.65       13.72      3.30 o 
  -5   6   1       13.47        9.12      1.63 o 
  -4   6   1      406.09      473.01     12.72 o 
  -3   6   1        0.92        1.83      1.27 o 
  -2   6   1     1136.50     1230.81     16.22 o 
  -1   6   1       87.12       73.49      2.79 o 
   0   6   1      265.86      288.89      5.23 o 
   1   6   1      532.90      465.98      9.35 o 
   2   6   1       30.66       34.55      2.56 o 
   3   6   1      912.91     1021.55     11.01 o 
   4   6   1      101.22       97.46      2.07 o 
   5   6   1        9.36       11.55      3.10 o 
   6   6   1       19.06       17.35      4.72 o 
   7   6   1      194.29      248.77      7.18 o 
   8   6   1        0.49        0.43      3.95 o 
   9   6   1        0.62        1.64      2.80 o 
  10   6   1        0.48        2.08      2.07 o 
  11   6   1        0.11        1.68      3.65 o 
 -10   7   1        8.86        7.66      5.60 o 
  -9   7   1        2.12        2.30      2.75 o 
  -8   7   1        0.03        0.36      3.80 o 
  -7   7   1      173.22      179.19      6.10 o 
  -6   7   1        9.94        9.41      2.90 o 
  -5   7   1       61.84       56.29      2.06 o 
  -4   7   1        8.84       10.78      1.79 o 
  -3   7   1      157.92      151.12      5.52 o 
  -2   7   1      160.12      202.92      6.16 o 
  -1   7   1      147.77      161.11      5.12 o 
   0   7   1       15.91       14.49      3.29 o 
   1   7   1        6.43        4.33      2.45 o 
   2   7   1      187.30      185.75      3.66 o 
   3   7   1      122.09      124.42      4.55 o 
   4   7   1      718.39      772.90     10.67 o 
   5   7   1      224.53      231.85      8.94 o 
   6   7   1        7.46        3.89      3.36 o 
   7   7   1        6.02        7.51      2.21 o 
   8   7   1        2.74        0.69      3.49 o 
   9   7   1       13.53       12.44      4.00 o 
  10   7   1        4.62        5.05      3.36 o 
 -10   8   1       16.43       19.95     10.47 o 
  -9   8   1       21.79       16.98      9.01 o 
  -8   8   1       15.02       21.13      4.53 o 
  -7   8   1        3.10        7.19      2.73 o 
  -6   8   1       51.02       31.06      6.93 o 
  -5   8   1       68.06       73.13      4.50 o 
  -4   8   1       75.22       88.02      3.21 o 
  -3   8   1       57.95       41.63      4.87 o 
  -2   8   1        1.64        2.08      2.12 o 
  -1   8   1      409.02      422.62      7.46 o 
   0   8   1      167.88      169.52      6.85 o 
   1   8   1       79.86       79.56      4.38 o 
   2   8   1        1.17        2.39      2.24 o 
   3   8   1      123.38      109.57      4.44 o 
   4   8   1      122.43      131.18      3.91 o 
   5   8   1       99.84       96.94      6.63 o 
   6   8   1       54.83       50.26     12.09 o 
   7   8   1       14.73       10.21      7.32 o 
   8   8   1       33.26       31.27      8.17 o 
   9   8   1       41.07       42.37     11.17 o 
  10   8   1       23.97       15.06      7.36 o 
  -9   9   1       12.41        6.23      4.84 o 
  -8   9   1        9.33       12.06      8.02 o 
  -7   9   1        0.04       -2.61      6.61 o 
  -6   9   1        4.26        3.80      3.92 o 
  -5   9   1       22.42       22.85      4.85 o 
  -4   9   1       22.23       32.93      6.44 o 
  -3   9   1      199.51      184.60      4.89 o 
  -2   9   1       53.52       52.42      7.53 o 
  -1   9   1      170.67      174.61      5.76 o 
   0   9   1      133.79      140.69      6.55 o 
   1   9   1        2.67        3.51      2.52 o 
   2   9   1      448.00      497.62     11.32 o 
   3   9   1      474.32      513.52     14.11 o 
   4   9   1        3.04        2.67      1.87 o 
   5   9   1       43.93       31.63     11.32 o 
   6   9   1       27.48       32.74      9.40 o 
   7   9   1       51.81       56.25     19.67 o 
   8   9   1        3.60        2.53      3.53 o 
   9   9   1        9.97       11.40      7.07 o 
  -8  10   1       29.65       33.75     11.38 o 
  -7  10   1       10.01        6.34      4.72 o 
  -6  10   1        4.58        2.12      4.23 o 
  -5  10   1       11.18        7.63      3.89 o 
  -4  10   1       49.43       46.02      7.97 o 
  -3  10   1        1.20        1.28      1.79 o 
  -2  10   1       15.97       17.46      3.29 o 
  -1  10   1     1157.88     1346.74     27.69 o 
   0  10   1      185.90      217.99      8.46 o 
   1  10   1       77.14       75.22      9.77 o 
   2  10   1      298.95      337.31      7.42 o 
   3  10   1       12.36        8.86      2.96 o 
   4  10   1       63.68       53.39      4.21 o 
   5  10   1       38.87       31.47     12.98 o 
   6  10   1       25.15       16.82      9.09 o 
   7  10   1       10.50        6.21      6.26 o 
   8  10   1        2.86        0.27      3.73 o 
  -7  11   1        3.50        2.61      3.95 o 
  -6  11   1        1.07        2.18      4.30 o 
  -5  11   1        4.82        6.89      6.03 o 
  -4  11   1       28.25       27.80      8.74 o 
  -3  11   1       47.58       44.33      7.47 o 
  -2  11   1        3.14        4.14      1.92 o 
  -1  11   1       77.86       82.21      8.11 o 
   0  11   1        3.14        3.06      2.35 o 
   1  11   1      265.21      318.96     10.80 o 
   2  11   1        6.86        8.82      3.58 o 
   3  11   1       24.92       20.52      4.62 o 
   4  11   1        8.29        4.41      8.17 o 
   5  11   1        3.85        4.76      5.09 o 
   6  11   1       14.51       15.11      9.02 o 
   7  11   1        0.90        7.65      5.57 o 
  -6  12   1        1.24        7.13      4.35 o 
  -5  12   1        1.93        7.40      5.74 o 
  -4  12   1       24.23       25.31     11.72 o 
  -3  12   1       16.15       11.45      3.51 o 
  -2  12   1        0.49        3.34      2.57 o 
  -1  12   1        1.18        3.91      2.50 o 
   0  12   1        0.48        0.94      2.41 o 
   1  12   1      138.16      148.60      6.91 o 
   2  12   1        1.92        5.14      2.86 o 
   3  12   1       31.46       34.18     10.97 o 
   4  12   1       13.38        7.90      5.74 o 
   5  12   1        9.99       16.50      7.76 o 
   6  12   1       20.95       29.13      9.25 o 
  -5  13   1       17.56       12.57      6.17 o 
  -4  13   1       13.50       13.79      7.50 o 
  -3  13   1       19.87       22.51      7.85 o 
  -2  13   1       31.89       31.98      6.38 o 
  -1  13   1        1.77        3.75      2.33 o 
   0  13   1       33.82       35.25      7.65 o 
   1  13   1        2.31        2.61      2.64 o 
   2  13   1        3.18        2.57      2.47 o 
   3  13   1       27.08       33.61     13.35 o 
   4  13   1        1.05        4.60      2.77 o 
   5  13   1        8.09        6.95      5.56 o 
  -2  14   1        0.97        3.49      3.61 o 
  -1  14   1       17.84       14.44      4.17 o 
   0  14   1        4.40        4.97      2.44 o 
   1  14   1       20.42       17.52      4.52 o 
   2  14   1        1.52        2.69      6.62 o 
 -12   0   2        3.41        1.53      8.45 o 
 -10   0   2      302.62      427.46     23.38 o 
  -8   0   2        6.03        5.76      1.97 o 
  -6   0   2       22.18       25.52      2.24 o 
  -4   0   2       10.75       14.38      1.67 o 
  -2   0   2      224.97      240.32      2.48 o 
   0   0   2      732.32      621.21     11.39 o 
   4   0   2        0.00        0.37      0.78 o 
   6   0   2       16.82       14.52      2.18 o 
   8   0   2       31.02       30.58      6.42 o 
  10   0   2       16.46       15.01     13.10 o 
  12   0   2       18.34       18.60     14.66 o 
 -12   1   2        4.15        9.53      7.34 o 
 -11   1   2      122.20      147.96     19.68 o 
 -10   1   2       38.70       44.70      8.04 o 
  -9   1   2       45.34       49.46      6.03 o 
  -8   1   2       84.38       82.96      3.87 o 
  -7   1   2        0.10        1.41      1.06 o 
  -6   1   2       83.52       73.13      1.62 o 
  -5   1   2      207.99      197.43      2.71 o 
  -4   1   2      713.25      720.97      7.77 o 
  -3   1   2        3.81        4.55      0.70 o 
  -2   1   2     7982.81     8525.04     76.01 o 
  -1   1   2      538.08      461.05      4.05 o 
   1   1   2     2634.08     2186.47     22.80 o 
   2   1   2     4144.33     4037.25     26.64 o 
   3   1   2       17.24       36.65      3.86 o 
   4   1   2        3.25        4.54      0.70 o 
   5   1   2      799.94      820.33      7.99 o 
   6   1   2       17.67       16.74      1.55 o 
   7   1   2      146.54      139.35      2.19 o 
   8   1   2        1.35        2.21      0.78 o 
   9   1   2      194.10      216.85      7.47 o 
  10   1   2        6.83        4.63      2.49 o 
  11   1   2        0.41        5.56      3.75 o 
  12   1   2        3.05        3.76      2.93 o 
 -12   2   2        0.53        7.77      6.72 o 
 -11   2   2       17.66       10.30      7.23 o 
 -10   2   2       17.52       21.85      4.28 o 
  -9   2   2       44.67       41.29      9.04 o 
  -8   2   2       29.29       26.61      4.76 o 
  -7   2   2        2.73        1.13      1.15 o 
  -6   2   2      377.09      416.07      4.50 o 
  -5   2   2     1140.59     1210.36     15.52 o 
  -4   2   2     1710.68     1568.18     23.79 o 
  -3   2   2      419.62      423.99      4.35 o 
  -1   2   2        2.01        8.05      1.40 o 
   0   2   2        0.17        3.06      0.56 o 
   1   2   2      910.99      720.57      6.82 o 
   2   2   2     3072.08     2806.11     21.24 o 
   3   2   2      370.51      357.51      4.15 o 
   4   2   2       72.70       75.39      3.49 o 
   5   2   2       76.50       75.14      2.02 o 
   6   2   2     2430.52     2486.86      9.37 o 
   7   2   2        9.77        9.05      1.54 o 
   8   2   2       97.14       92.72      7.66 o 
   9   2   2      267.48      367.52     22.27 o 
  10   2   2        8.40        7.79      1.96 o 
  11   2   2        0.62        1.59      5.10 o 
  12   2   2        4.02        6.41      5.04 o 
 -11   3   2       11.49       10.93      4.72 o 
 -10   3   2        3.67        0.94      1.85 o 
  -9   3   2       21.92       19.24      4.13 o 
  -8   3   2      338.48      341.48      4.88 o 
  -7   3   2       35.51       42.63      2.90 o 
  -6   3   2      335.95      316.57      4.29 o 
  -5   3   2      542.31      510.97      5.93 o 
  -4   3   2      177.20      152.37      6.55 o 
  -3   3   2      866.42      824.39      9.82 o 
  -2   3   2      448.78      426.53      4.37 o 
  -1   3   2       34.89       41.27      2.76 o 
   0   3   2     1309.57     1137.66      7.45 o 
   1   3   2      107.94       88.14      2.40 o 
   2   3   2      433.06      476.26      4.89 o 
   3   3   2     1466.61     1366.35     18.76 o 
   4   3   2      460.64      427.19     11.95 o 
   5   3   2        3.15        3.72      1.75 o 
   6   3   2        2.97        3.07      1.36 o 
   7   3   2      318.11      349.96      8.38 o 
   8   3   2        0.80        5.08      2.41 o 
   9   3   2        0.00       -2.18      2.60 o 
  10   3   2       50.60       66.69      6.38 o 
  11   3   2        0.39        5.69      2.66 o 
 -11   4   2        3.88        4.39      2.48 o 
 -10   4   2        2.36        2.88      1.95 o 
  -9   4   2        0.40        2.47      2.09 o 
  -8   4   2       17.79       22.14      4.24 o 
  -7   4   2       90.02       98.42      2.21 o 
  -6   4   2      105.81      100.83      3.69 o 
  -5   4   2       49.67       59.02      2.25 o 
  -4   4   2     1992.41     2009.39     20.15 o 
  -3   4   2     4086.81     4138.24     34.50 o 
  -2   4   2     2108.08     2086.63     14.20 o 
  -1   4   2      303.78      267.78      2.84 o 
   0   4   2     3397.28     3293.23     23.98 o 
   1   4   2       43.01       44.68      1.54 o 
   2   4   2      262.10      314.35      7.31 o 
   3   4   2       20.09       15.96      1.96 o 
   4   4   2       31.47       19.26      3.92 o 
   5   4   2       66.61       87.98      7.75 o 
   6   4   2      140.34      131.96      9.95 o 
   7   4   2      846.98      905.73     19.65 o 
   8   4   2       24.83       28.12      5.61 o 
   9   4   2        0.52        3.87      1.54 o 
  10   4   2        0.06        0.04      3.07 o 
  11   4   2        2.00        5.70      4.28 o 
 -11   5   2        0.61        2.66      2.90 o 
 -10   5   2        4.32        5.53      2.70 o 
  -9   5   2       12.04        8.44      2.59 o 
  -8   5   2        1.42        1.36      1.59 o 
  -7   5   2       34.52       33.61      4.58 o 
  -6   5   2       43.00       45.62      1.69 o 
  -5   5   2      384.62      374.94      6.18 o 
  -4   5   2        2.88        3.48      0.94 o 
  -3   5   2      804.75      905.02      9.72 o 
  -2   5   2      176.57      148.98      3.06 o 
  -1   5   2      108.69      126.17      2.48 o 
   0   5   2      232.97      265.62      3.68 o 
   1   5   2     1591.30     1562.58     15.39 o 
   2   5   2     1468.43     1631.63     17.33 o 
   3   5   2      107.07      121.11      3.53 o 
   4   5   2      503.22      544.00      8.52 o 
   5   5   2        0.52        4.35      3.67 o 
   6   5   2       61.62       76.76      7.01 o 
   7   5   2       45.61       46.74      6.78 o 
   8   5   2        5.13        7.45      2.28 o 
   9   5   2       51.96       43.05     10.80 o 
  10   5   2        0.72        3.11      2.87 o 
  11   5   2       14.70       11.45      6.89 o 
 -11   6   2        9.69       11.71      5.44 o 
 -10   6   2        5.93       10.62      5.24 o 
  -9   6   2        0.59        2.04      2.02 o 
  -8   6   2        0.10        5.00      2.43 o 
  -7   6   2       85.70       95.45      7.82 o 
  -6   6   2        6.12        5.59      1.26 o 
  -5   6   2      142.29      153.31      3.85 o 
  -4   6   2      237.28      274.21      5.88 o 
  -3   6   2      217.17      203.05      3.81 o 
  -2   6   2     1169.49     1276.10     25.50 o 
  -1   6   2      138.17      122.97      4.59 o 
   0   6   2      380.65      323.46      5.67 o 
   1   6   2     2118.88     2246.39     20.34 o 
   2   6   2       46.42       41.41      3.66 o 
   3   6   2      351.01      404.83      4.39 o 
   4   6   2       92.90       92.33      4.40 o 
   5   6   2       44.27       45.86      1.95 o 
   6   6   2       99.50       94.76      7.35 o 
   7   6   2      114.12      143.22      7.29 o 
   8   6   2      165.87      204.30     10.08 o 
   9   6   2       28.97       23.12      6.39 o 
  10   6   2        5.46        5.84      2.95 o 
  11   6   2        0.00        5.14      2.29 o 
 -10   7   2       14.15        5.36      3.97 o 
  -9   7   2       19.60       18.99      7.79 o 
  -8   7   2        0.04        3.76      2.80 o 
  -7   7   2       16.57       18.17      3.82 o 
  -6   7   2        6.22        3.06      1.32 o 
  -5   7   2      340.68      333.11      9.84 o 
  -4   7   2        5.56        9.23      1.95 o 
  -3   7   2      571.07      571.37      7.40 o 
  -2   7   2      685.32      749.17      9.92 o 
  -1   7   2       58.89       52.81      7.27 o 
   0   7   2        0.05       -0.01      1.80 o 
   1   7   2      228.58      186.58      4.51 o 
   2   7   2      165.74      179.76      3.85 o 
   3   7   2      150.64      151.58      3.52 o 
   4   7   2       12.04       13.24      2.18 o 
   5   7   2       66.58       65.71      7.86 o 
   6   7   2       25.34       27.24      5.39 o 
   7   7   2        4.55        6.69      2.90 o 
   8   7   2       11.58       14.29      4.06 o 
   9   7   2       18.49       13.64      5.15 o 
  10   7   2        1.91        3.93      2.70 o 
 -10   8   2        0.17        3.80      5.44 o 
  -9   8   2       51.81       44.90     18.12 o 
  -8   8   2        9.60        8.70      3.96 o 
  -7   8   2        0.72        2.41      1.55 o 
  -6   8   2        9.98        3.95      1.88 o 
  -5   8   2       23.49       18.38      4.11 o 
  -4   8   2        8.47        5.20      2.08 o 
  -3   8   2      515.75      557.79      9.63 o 
  -2   8   2        3.81        3.59      2.34 o 
  -1   8   2      560.28      549.27      8.08 o 
   0   8   2       13.80       11.86      3.00 o 
   1   8   2       83.11       69.72      6.37 o 
   2   8   2       16.19       14.29      2.93 o 
   3   8   2      103.06      108.74      2.88 o 
   4   8   2       47.57       46.89      2.58 o 
   5   8   2       12.54        8.12      2.45 o 
   6   8   2       14.55       10.14      6.59 o 
   7   8   2        0.73        4.61      6.35 o 
   8   8   2        9.08       14.11      5.40 o 
   9   8   2       14.46       14.63      6.58 o 
  10   8   2       18.49       18.49      7.38 o 
  -9   9   2       37.01       42.87     17.10 o 
  -8   9   2        1.60        3.65      3.35 o 
  -7   9   2       17.75       15.03      6.46 o 
  -6   9   2      107.12      115.38     23.49 o 
  -5   9   2        4.81        3.90      2.34 o 
  -4   9   2       17.57       18.91      3.62 o 
  -3   9   2      504.26      603.59     18.96 o 
  -2   9   2      272.40      253.91     10.35 o 
  -1   9   2      292.07      271.86      9.05 o 
   0   9   2      141.24      152.56      7.12 o 
   1   9   2       89.25       97.42      4.24 o 
   2   9   2      333.84      321.59     10.48 o 
   3   9   2      188.09      192.77     10.10 o 
   4   9   2      140.04      120.74      4.59 o 
   5   9   2        3.87       11.28      5.17 o 
   6   9   2       32.04       33.68      8.59 o 
   7   9   2       12.57       16.81      8.08 o 
   8   9   2        6.39        9.65      3.83 o 
   9   9   2       28.26       27.04      7.45 o 
  -8  10   2       22.49       14.38     11.68 o 
  -7  10   2       14.02        7.38      3.85 o 
  -6  10   2       15.98       15.32      5.91 o 
  -5  10   2       33.71       37.20      8.19 o 
  -4  10   2        0.00        1.25      2.09 o 
  -3  10   2       10.51       11.74      2.55 o 
  -2  10   2        6.38        6.81      2.78 o 
  -1  10   2      231.41      251.03      6.82 o 
   0  10   2      183.39      184.64      5.47 o 
   1  10   2       22.05       19.72      6.93 o 
   2  10   2        4.63        6.92      2.00 o 
   3  10   2        2.02        2.86      2.06 o 
   4  10   2       93.93       74.35     14.27 o 
   5  10   2       16.83       17.97      7.09 o 
   6  10   2        1.99        1.28      4.62 o 
   7  10   2        2.49        6.07      5.68 o 
   8  10   2        8.15       10.28      8.07 o 
  -8  11   2        2.92        6.65      6.79 o 
  -7  11   2       37.63       46.10     14.53 o 
  -6  11   2        5.97        8.15      6.50 o 
  -5  11   2       11.76       16.21      6.60 o 
  -4  11   2        0.03        4.21      1.86 o 
  -3  11   2       35.35       37.13      8.70 o 
  -2  11   2      220.34      245.70      7.37 o 
  -1  11   2      119.67      133.43      9.48 o 
   0  11   2      229.01      266.49     14.15 o 
   1  11   2        3.63        7.17      2.91 o 
   2  11   2       67.61       73.22     10.74 o 
   3  11   2        3.03        2.32      1.89 o 
   4  11   2       12.02       11.39      5.23 o 
   5  11   2       23.68       21.94      6.82 o 
   6  11   2        5.31        8.39      5.11 o 
   7  11   2        4.05        5.99      6.25 o 
  -6  12   2       10.44        9.15      8.48 o 
  -5  12   2       10.37       10.11      7.19 o 
  -4  12   2        1.45        4.90      3.68 o 
  -3  12   2       66.25       57.89     12.55 o 
  -2  12   2        2.61        1.70      3.23 o 
  -1  12   2       82.94       90.55      9.97 o 
   0  12   2       45.77       35.99      7.49 o 
   1  12   2        0.90        6.19      2.03 o 
   2  12   2        4.96        6.29      2.94 o 
   3  12   2       23.23       25.91      6.89 o 
   4  12   2        0.06        1.15      4.30 o 
   5  12   2        0.17        6.56      4.27 o 
   6  12   2        1.11        9.02      5.17 o 
  -5  13   2       28.03       16.87      7.21 o 
  -4  13   2       77.31      108.10     17.98 o 
  -3  13   2       25.17       15.70      5.11 o 
  -2  13   2       24.09       23.71      5.69 o 
  -1  13   2        1.42        3.66      1.87 o 
   0  13   2        9.97        8.63      3.18 o 
   1  13   2        5.77        7.96      2.80 o 
   2  13   2       17.70       15.34      3.82 o 
   3  13   2        5.19        4.56      4.37 o 
   4  13   2        0.75        5.14      7.36 o 
  -2  14   2        0.06        2.32      3.67 o 
  -1  14   2        4.05        2.01      2.52 o 
   0  14   2        0.17        2.25      1.99 o 
   1  14   2       36.59       31.58      7.08 o 
   2  14   2       45.42       51.05     21.59 o 
 -11   0   3        0.37        5.39      6.57 o 
  -9   0   3        0.00        0.82      2.67 o 
  -7   0   3       69.28       69.72      2.91 o 
  -5   0   3      419.89      437.34      7.96 o 
  -3   0   3     6014.75     6061.65     34.37 o 
  -1   0   3       13.26       21.05      1.18 o 
   3   0   3     1059.50     1062.49     14.15 o 
   5   0   3       46.07       37.77      1.87 o 
   7   0   3       83.75       75.94      5.53 o 
   9   0   3        7.95        7.22      3.10 o 
  11   0   3        8.41        5.84      5.89 o 
 -12   1   3       14.72        9.33      8.07 o 
 -11   1   3      161.98      199.86     13.37 o 
 -10   1   3       71.14       73.21      5.69 o 
  -9   1   3       74.07       80.07      5.73 o 
  -8   1   3       18.33       16.41      3.89 o 
  -7   1   3       18.28       14.19      1.87 o 
  -6   1   3      418.91      459.40      9.51 o 
  -5   1   3       45.69       48.99      1.23 o 
  -4   1   3      888.82      801.17      9.23 o 
  -3   1   3        8.87        8.03      0.91 o 
  -2   1   3     7720.08     8226.99    175.21 o 
   3   1   3     2096.34     1985.24     17.33 o 
   4   1   3      174.28      157.84      2.16 o 
   5   1   3      337.98      381.26      5.44 o 
   6   1   3        1.91        2.81      1.04 o 
   7   1   3       37.28       33.27      1.94 o 
   8   1   3      130.77      130.61      3.12 o 
   9   1   3       63.78       60.51      7.83 o 
  10   1   3        7.28        6.43      3.42 o 
  11   1   3       15.90       17.66      7.96 o 
 -12   2   3       27.39       21.19     19.58 o 
 -11   2   3       29.52       27.57     10.86 o 
 -10   2   3       32.63       28.32      7.11 o 
  -9   2   3        6.21        5.20      1.83 o 
  -8   2   3       86.88       77.70      3.98 o 
  -7   2   3        6.83        7.92      1.26 o 
  -6   2   3        0.60        1.06      0.68 o 
  -5   2   3       31.31       29.92      1.76 o 
  -4   2   3      382.18      326.01      4.17 o 
  -3   2   3      423.89      382.85      5.06 o 
  -1   2   3      688.90      572.65      5.42 o 
   0   2   3       29.12       38.39      1.37 o 
   1   2   3     4015.68     3683.38     24.84 o 
   2   2   3     2080.58     1818.30     21.42 o 
   3   2   3     2482.50     2282.61     37.60 o 
   4   2   3      125.84      122.71      3.82 o 
   5   2   3      184.51      211.20      4.68 o 
   6   2   3        2.99        3.95      0.90 o 
   7   2   3        5.56        6.02      1.05 o 
   8   2   3      241.84      257.92      6.67 o 
   9   2   3       26.35       24.60      4.75 o 
  10   2   3        1.47        2.19      2.33 o 
  11   2   3        5.33        7.70      5.04 o 
 -11   3   3        0.21        3.97      2.54 o 
 -10   3   3        2.94        1.34      1.97 o 
  -9   3   3       12.82       16.55      3.35 o 
  -8   3   3       18.18       15.06      2.86 o 
  -7   3   3       11.65       10.20      1.72 o 
  -6   3   3       86.37       98.58      3.34 o 
  -5   3   3       34.72       37.31      1.56 o 
  -4   3   3      833.37      857.21     10.16 o 
  -3   3   3      873.15      914.53     17.45 o 
  -2   3   3      879.00      738.30     15.79 o 
  -1   3   3       98.91       85.01      2.56 o 
   0   3   3     2369.57     2081.43     23.68 o 
   1   3   3      224.33      183.20      2.06 o 
   2   3   3       57.91       32.43      1.07 o 
   3   3   3      233.21      217.28      4.04 o 
   4   3   3       50.96       64.70      3.95 o 
   5   3   3       62.02       51.52      6.47 o 
   6   3   3       69.35       62.03      3.71 o 
   7   3   3       20.14       11.81      3.79 o 
   8   3   3       47.36       39.75      6.59 o 
   9   3   3       25.15       17.30      3.82 o 
  10   3   3       10.81       11.59      3.93 o 
  11   3   3        6.84        5.52      4.50 o 
 -11   4   3        2.72        3.64      2.93 o 
 -10   4   3        6.47        9.77      4.07 o 
  -9   4   3       22.30       20.21      4.31 o 
  -8   4   3       38.43       31.96      4.43 o 
  -7   4   3       15.33       15.26      2.22 o 
  -6   4   3       75.89       62.64      2.17 o 
  -5   4   3      110.00      120.04      2.56 o 
  -4   4   3     1095.24     1178.75     17.81 o 
  -3   4   3      248.43      290.83      6.35 o 
  -2   4   3      277.79      264.21      3.75 o 
  -1   4   3      563.79      630.06      6.08 o 
   0   4   3     1733.49     1620.21     10.01 o 
   1   4   3       12.69       13.17      1.59 o 
   2   4   3      272.36      335.34      4.31 o 
   3   4   3      222.58      208.78      2.49 o 
   4   4   3      543.73      495.48     10.48 o 
   5   4   3       36.01       37.92      7.95 o 
   6   4   3       64.64       63.71     10.71 o 
   7   4   3      882.71     1077.13     29.82 o 
   8   4   3       20.49       21.52      4.71 o 
   9   4   3       54.16       44.19     10.12 o 
  10   4   3        3.66        4.76      1.49 o 
  11   4   3        9.89        8.30      6.20 o 
 -11   5   3        0.09        1.60      4.39 o 
 -10   5   3        3.86        3.87      2.57 o 
  -9   5   3        0.65        0.99      2.66 o 
  -8   5   3        0.00        1.36      3.50 o 
  -7   5   3       66.98       80.33      3.68 o 
  -6   5   3       32.28       30.39      2.51 o 
  -5   5   3      208.50      222.27      2.88 o 
  -4   5   3       10.21       11.72      2.40 o 
  -3   5   3      266.63      266.33      4.30 o 
  -2   5   3       86.58       76.92      3.07 o 
  -1   5   3       73.40       69.94      2.60 o 
   0   5   3     1127.43     1110.11      9.82 o 
   1   5   3     2676.94     2921.88     22.66 o 
   2   5   3      876.71     1028.12     13.79 o 
   3   5   3      619.48      533.20      5.95 o 
   4   5   3      104.70      125.86      6.34 o 
   5   5   3       82.21       80.73      6.12 o 
   6   5   3        0.91        6.44      3.01 o 
   7   5   3       11.36        5.79      3.85 o 
   8   5   3       39.32       44.14      6.13 o 
   9   5   3        0.06        0.47      3.29 o 
  10   5   3        3.56        7.49      2.61 o 
  11   5   3        1.15        3.22      2.72 o 
 -11   6   3        3.57        3.86      4.69 o 
 -10   6   3        3.64        3.98      2.92 o 
  -9   6   3       41.86       36.54      9.58 o 
  -8   6   3       99.42      112.73      5.20 o 
  -7   6   3        5.62        8.89      2.16 o 
  -6   6   3      188.39      200.63      7.43 o 
  -5   6   3       24.50       23.42      1.55 o 
  -4   6   3       59.59       52.17      4.18 o 
  -3   6   3      598.11      577.41      7.28 o 
  -2   6   3       38.94       40.61      2.80 o 
  -1   6   3       44.79       57.42      4.51 o 
   0   6   3       11.73       27.34      4.63 o 
   1   6   3       27.08       41.63      3.46 o 
   2   6   3     1424.81     1570.71     17.09 o 
   3   6   3      170.35      168.21      5.88 o 
   4   6   3       36.74       35.45      1.82 o 
   5   6   3       33.97       32.48     10.52 o 
   6   6   3       71.82       84.06     22.57 o 
   7   6   3        0.00        0.61      3.83 o 
   8   6   3       76.77       94.21      5.34 o 
   9   6   3        7.97       11.58      3.86 o 
  10   6   3        0.31        2.44      2.38 o 
 -10   7   3        2.32        1.74      4.89 o 
  -9   7   3        0.16       -3.74      6.67 o 
  -8   7   3       62.75       66.47      8.50 o 
  -7   7   3       16.10       12.80      3.32 o 
  -6   7   3       20.76       11.71      2.77 o 
  -5   7   3        3.16        2.88      1.34 o 
  -4   7   3       29.20       36.74      2.93 o 
  -3   7   3        5.00        1.30      2.25 o 
  -2   7   3      179.44      175.68      4.37 o 
  -1   7   3       36.61       49.72      7.82 o 
   0   7   3      129.74      145.70      4.54 o 
   1   7   3      100.81       97.91      5.33 o 
   2   7   3      112.88      124.81      3.41 o 
   3   7   3        9.63       10.81      1.70 o 
   4   7   3        0.18        1.00      1.04 o 
   5   7   3      618.87      704.23     23.47 o 
   6   7   3        5.21        1.58      6.51 o 
   7   7   3        3.26        1.78      3.22 o 
   8   7   3      111.24      113.87     19.86 o 
   9   7   3        3.01        4.37      3.30 o 
  10   7   3        2.88        3.43      3.13 o 
 -10   8   3        0.91        6.38      4.11 o 
  -9   8   3        1.97       11.41      3.65 o 
  -8   8   3       32.72       23.78      7.94 o 
  -7   8   3       47.12       28.94      5.32 o 
  -6   8   3       10.88        9.51      3.30 o 
  -5   8   3        6.27        4.07      1.61 o 
  -4   8   3       64.45       56.36      5.27 o 
  -3   8   3       29.71       29.10      4.93 o 
  -2   8   3      316.54      310.75      6.58 o 
  -1   8   3      331.95      316.32     12.05 o 
   0   8   3        8.27        7.08      1.92 o 
   1   8   3       15.65       23.92      4.07 o 
   2   8   3        2.83        3.56      2.17 o 
   3   8   3        3.47        2.52      1.37 o 
   4   8   3      254.72      275.96      9.81 o 
   5   8   3      504.66      566.66     15.01 o 
   6   8   3        0.03        5.00      4.21 o 
   7   8   3       33.47       30.52      9.16 o 
   8   8   3        5.15        6.89      2.78 o 
   9   8   3        0.00        2.44      3.31 o 
  -9   9   3       37.83       38.36     14.78 o 
  -8   9   3        7.35        5.08      5.25 o 
  -7   9   3        0.57        2.34      3.83 o 
  -6   9   3        3.49        7.94      5.19 o 
  -5   9   3        0.30        2.47      1.13 o 
  -4   9   3       69.63       70.45      5.61 o 
  -3   9   3        2.52        6.83      2.78 o 
  -2   9   3      141.86      147.76      5.98 o 
  -1   9   3     2846.38     3290.38     90.14 o 
   0   9   3      183.47      181.98      6.46 o 
   1   9   3      110.11      109.95      6.08 o 
   2   9   3      152.15      142.46      6.22 o 
   3   9   3       40.00       36.35      6.34 o 
   4   9   3       18.10       35.26      5.47 o 
   5   9   3       58.10       43.75     13.17 o 
   6   9   3        3.19       -0.01      5.09 o 
   7   9   3        4.09       -0.72      5.03 o 
   8   9   3       45.02       52.82      8.65 o 
   9   9   3       20.40       21.03      8.22 o 
  -8  10   3       21.24       10.29      5.01 o 
  -7  10   3        2.45        7.46      4.48 o 
  -6  10   3        0.00        3.22      4.61 o 
  -5  10   3        2.74        6.07      2.06 o 
  -4  10   3        9.49       11.26      2.82 o 
  -3  10   3        1.11        1.25      2.71 o 
  -2  10   3        2.59        4.17      1.84 o 
  -1  10   3      824.41      968.30     13.93 o 
   0  10   3        3.59        5.18      2.17 o 
   1  10   3        7.57        7.26      2.26 o 
   2  10   3       15.62       13.07      3.71 o 
   3  10   3       12.69       10.23      2.89 o 
   4  10   3       14.74       14.10      3.48 o 
   5  10   3       46.49       37.78     12.54 o 
   6  10   3        4.18        1.78      5.46 o 
   7  10   3        7.26        9.29      4.86 o 
   8  10   3        5.92        1.11      4.37 o 
  -8  11   3       10.33        8.08      4.79 o 
  -7  11   3        2.80        8.61      5.35 o 
  -6  11   3        3.42        4.31      3.91 o 
  -5  11   3       32.72       24.59      9.69 o 
  -4  11   3        0.09        3.57      2.05 o 
  -3  11   3       34.15       30.22      5.65 o 
  -2  11   3       13.99       15.06      3.81 o 
  -1  11   3       25.99       22.73      3.96 o 
   0  11   3       26.23       30.76      6.42 o 
   1  11   3        3.20        5.95      2.90 o 
   2  11   3        4.34        3.55      2.79 o 
   3  11   3       21.09       12.55      3.28 o 
   4  11   3        2.48        7.02      5.24 o 
   5  11   3       10.40        9.05      5.91 o 
   6  11   3        5.97       10.01      4.14 o 
   7  11   3        0.24        2.73      4.50 o 
  -6  12   3       38.45       42.96     16.40 o 
  -5  12   3       12.31        2.56      4.01 o 
  -4  12   3        0.20        4.99      3.16 o 
  -3  12   3      252.80      295.58      6.98 o 
  -2  12   3       24.52       27.71      5.66 o 
  -1  12   3        4.58        6.16      2.98 o 
   0  12   3        1.16        1.54      2.30 o 
   1  12   3      162.24      178.22      5.89 o 
   2  12   3       24.79       20.51      5.67 o 
   3  12   3       46.73       29.10     12.95 o 
   4  12   3        8.16        5.87      4.90 o 
   5  12   3        6.72       16.99      8.30 o 
   6  12   3        0.05        2.59      4.77 o 
  -5  13   3        5.32       12.42      8.15 o 
  -4  13   3       13.40       16.68      7.05 o 
  -3  13   3       89.64      106.43      5.79 o 
  -2  13   3        8.71        4.31      4.25 o 
  -1  13   3       22.31       17.86      5.09 o 
   0  13   3        0.54        0.81      2.70 o 
   1  13   3        9.53        9.87      3.42 o 
   2  13   3        6.08        4.54      2.93 o 
   3  13   3       19.11       24.52      9.11 o 
   4  13   3        6.03        5.51      3.56 o 
  -2  14   3        0.03        4.43      2.43 o 
  -1  14   3        6.40        7.74      3.13 o 
   0  14   3       18.25       12.50      4.01 o 
   1  14   3        0.52        2.96      1.87 o 
 -10   0   4      287.82      362.96     14.65 o 
  -8   0   4        7.12        7.24      4.62 o 
  -6   0   4       22.21       24.04      2.25 o 
  -4   0   4     1045.15     1125.64     12.95 o 
   2   0   4      546.57      612.84      7.26 o 
   6   0   4      143.12      117.89      2.95 o 
   8   0   4        1.22        1.56      2.21 o 
  10   0   4       36.66       23.76     10.45 o 
 -12   1   4        2.99        6.33      6.13 o 
 -11   1   4        5.04        5.40      6.36 o 
 -10   1   4      148.33      174.67      6.87 o 
  -9   1   4       20.73       19.34      3.32 o 
  -8   1   4       29.95       24.74      3.35 o 
  -7   1   4       35.04       33.01      2.11 o 
  -6   1   4       37.57       39.31      2.08 o 
  -5   1   4       51.44       50.55      1.19 o 
  -4   1   4     1992.90     1922.70     14.86 o 
  -3   1   4       85.13       58.10      1.27 o 
  -1   1   4       79.97       71.84      4.53 o 
   0   1   4      420.38      331.12      4.36 o 
   1   1   4     4082.59     3790.74     42.24 o 
   2   1   4     7455.74     7642.56     80.80 o 
   3   1   4      188.72      229.62      9.25 o 
   4   1   4      261.07      224.41      2.75 o 
   5   1   4       89.29       71.20      1.49 o 
   6   1   4      274.20      274.64      4.13 o 
   7   1   4        3.80        2.46      0.80 o 
   8   1   4       25.34       25.24      2.69 o 
   9   1   4       64.57       63.86      4.11 o 
  10   1   4        0.18        3.91      4.68 o 
  11   1   4        6.46        7.37      4.77 o 
 -11   2   4        4.59        3.14      2.87 o 
 -10   2   4       22.83       23.70      5.34 o 
  -9   2   4      107.64      126.98      5.28 o 
  -8   2   4      173.12      208.99      5.88 o 
  -7   2   4        3.43        1.57      1.17 o 
  -6   2   4      462.15      477.42     10.23 o 
  -5   2   4      270.93      242.84      4.57 o 
  -4   2   4     1835.73     1797.51     22.14 o 
  -3   2   4      844.98      787.54      7.45 o 
  -2   2   4     2130.40     1840.98     17.46 o 
  -1   2   4     1921.61     1552.87     14.27 o 
   0   2   4     7354.82     7600.11     76.98 o 
   1   2   4       59.91       51.24      1.26 o 
   2   2   4      702.80      663.66      5.97 o 
   3   2   4      380.72      310.34      8.79 o 
   4   2   4     1558.24     1504.12     16.64 o 
   5   2   4      372.43      377.54      4.87 o 
   6   2   4       40.96       35.60      1.67 o 
   7   2   4        1.64        2.09      0.93 o 
   8   2   4        0.01       -0.11      2.40 o 
   9   2   4       30.78       25.68      5.46 o 
  10   2   4        7.77        7.42      5.86 o 
  11   2   4        8.33        8.22      3.62 o 
 -11   3   4        9.20       12.65      4.57 o 
 -10   3   4        5.53        7.78      2.56 o 
  -9   3   4        2.76        0.12      2.07 o 
  -8   3   4        2.77        4.95      1.47 o 
  -7   3   4       95.93       92.65      2.84 o 
  -6   3   4        2.37        3.03      0.79 o 
  -5   3   4     1108.80     1213.75     13.08 o 
  -4   3   4      223.63      201.69      4.19 o 
  -3   3   4     3268.41     3301.21     71.41 o 
  -2   3   4        0.79        1.31      0.65 o 
  -1   3   4      107.54      111.15      1.56 o 
   0   3   4     5239.26     5120.00     44.00 o 
   1   3   4     1911.42     1617.94     15.76 o 
   2   3   4     1261.02     1185.27     12.86 o 
   3   3   4      176.13      166.26      3.37 o 
   4   3   4      843.24      975.74     29.26 o 
   5   3   4      210.58      195.40      6.81 o 
   6   3   4      479.69      482.31      9.19 o 
   7   3   4      445.13      499.95     14.28 o 
   8   3   4       36.93       31.88      5.24 o 
   9   3   4       36.27       32.16      6.31 o 
  10   3   4        1.11        0.72      2.06 o 
  11   3   4        0.08        0.86      3.91 o 
 -12   4   4        2.08        3.42      2.77 o 
 -11   4   4       15.73       15.93      5.71 o 
 -10   4   4       14.93       15.66      4.72 o 
  -9   4   4       60.12       56.22     10.23 o 
  -8   4   4      112.46      105.65      4.51 o 
  -7   4   4        2.91        2.43      0.76 o 
  -6   4   4      203.02      202.21      8.04 o 
  -5   4   4      353.01      381.29      5.01 o 
  -4   4   4        9.06        5.64      1.42 o 
  -3   4   4     1385.30     1401.47     14.27 o 
  -2   4   4      927.16      965.84     13.17 o 
  -1   4   4      100.72       79.63      1.92 o 
   0   4   4      112.94       89.52      2.46 o 
   1   4   4     2163.61     2099.39     27.04 o 
   2   4   4      357.96      376.63      8.25 o 
   3   4   4      268.58      269.54      2.88 o 
   4   4   4       26.55       15.64      3.72 o 
   5   4   4       67.03       68.81     11.57 o 
   6   4   4        0.72       -3.43      3.43 o 
   7   4   4      946.79     1129.35     29.23 o 
   8   4   4        0.15        2.64      2.02 o 
   9   4   4       54.62       52.42     11.41 o 
  10   4   4       10.01       10.06      3.30 o 
  11   4   4        1.20       -4.47      5.00 o 
 -11   5   4        0.41        4.97      2.44 o 
 -10   5   4        3.34        5.34      3.74 o 
  -9   5   4       14.20       12.38      4.03 o 
  -8   5   4        9.54        7.11      3.55 o 
  -7   5   4       20.56       19.27      3.08 o 
  -6   5   4        7.50        8.52      1.35 o 
  -5   5   4        0.01        0.86      1.16 o 
  -4   5   4      369.87      369.40      7.02 o 
  -3   5   4      373.63      421.33      9.33 o 
  -2   5   4       37.94       41.52      2.37 o 
  -1   5   4      548.06      523.60      6.98 o 
   0   5   4      136.22      128.68      3.10 o 
   1   5   4        1.14        2.81      1.05 o 
   2   5   4        1.67        0.93      0.86 o 
   3   5   4       24.48       20.21      1.84 o 
   4   5   4       77.58       77.15      3.00 o 
   5   5   4      161.58      181.91      8.05 o 
   6   5   4        0.57        6.06      4.07 o 
   7   5   4       18.27       21.88      3.89 o 
   8   5   4        4.64        3.97      2.38 o 
   9   5   4        0.90        0.75      2.97 o 
  10   5   4        1.65        2.13      2.63 o 
  11   5   4        0.10        2.53      2.58 o 
 -11   6   4        1.32        4.05      4.40 o 
 -10   6   4        0.11        3.00      3.48 o 
  -9   6   4        0.57        1.26      6.16 o 
  -8   6   4       18.78       16.61      4.54 o 
  -7   6   4       87.44       85.26      2.84 o 
  -6   6   4       83.43       68.47      3.98 o 
  -5   6   4       93.06       95.83      4.60 o 
  -4   6   4       17.91       27.65      3.63 o 
  -3   6   4       33.38       32.68      3.76 o 
  -2   6   4      671.80      662.89      8.31 o 
  -1   6   4       98.43      107.76      4.65 o 
   0   6   4       29.25       41.34      5.72 o 
   1   6   4       30.79       35.39      3.13 o 
   2   6   4       41.65       54.01      2.54 o 
   3   6   4       43.11       49.05      2.07 o 
   4   6   4       22.16       18.64      2.06 o 
   5   6   4      412.28      431.05     20.06 o 
   6   6   4      189.59      234.34     11.40 o 
   7   6   4        7.22        0.54      2.93 o 
   8   6   4       16.67       13.86      3.36 o 
   9   6   4        1.94        4.62      1.75 o 
  10   6   4        9.37        6.80      3.65 o 
 -10   7   4        0.37       -0.05      5.12 o 
  -9   7   4        5.92        8.00      4.83 o 
  -8   7   4      130.12      125.60      9.15 o 
  -7   7   4      216.45      216.12      8.59 o 
  -6   7   4        0.17        0.88      1.51 o 
  -5   7   4       72.19       78.06      2.60 o 
  -4   7   4       94.68      100.06      5.62 o 
  -3   7   4      112.84      122.94      5.55 o 
  -2   7   4       87.79       96.33      4.54 o 
  -1   7   4       38.69       37.08      6.99 o 
   0   7   4      984.48     1082.52     16.87 o 
   1   7   4       65.81       47.49      4.03 o 
   2   7   4        2.77        2.67      1.43 o 
   3   7   4      136.05      147.01      3.55 o 
   4   7   4      193.81      218.32      3.87 o 
   5   7   4      142.24      177.60     32.09 o 
   6   7   4      108.36      113.87      8.51 o 
   7   7   4        4.87        4.26      3.14 o 
   8   7   4       37.94       39.14      6.69 o 
   9   7   4       10.70       11.92      4.71 o 
  10   7   4       52.50       46.20     13.69 o 
 -10   8   4       11.60       12.70      7.14 o 
  -9   8   4        4.46        7.92      3.68 o 
  -8   8   4        8.17        7.00      3.91 o 
  -7   8   4      196.06      237.00     14.81 o 
  -6   8   4       11.39        8.17      1.70 o 
  -5   8   4       13.29        5.78      2.12 o 
  -4   8   4       17.42       13.36      3.05 o 
  -3   8   4        9.50        8.81      2.49 o 
  -2   8   4      105.71      100.88      4.82 o 
  -1   8   4      420.69      464.91      8.38 o 
   0   8   4        1.82        3.47      2.37 o 
   1   8   4      180.35      184.77      5.25 o 
   2   8   4        0.94        1.29      1.39 o 
   3   8   4      155.77      160.17      6.21 o 
   4   8   4      106.24       88.04      3.85 o 
   5   8   4      148.18      177.24     13.68 o 
   6   8   4       34.04       35.37     10.58 o 
   7   8   4       16.88       16.19      7.78 o 
   8   8   4       32.93       29.78      6.28 o 
   9   8   4       21.57       22.78      6.45 o 
  -9   9   4        2.14        3.88      3.62 o 
  -8   9   4       24.79       12.07      6.59 o 
  -7   9   4       30.12       36.41     10.56 o 
  -6   9   4        3.95        5.85      3.14 o 
  -5   9   4       28.32       32.99      5.11 o 
  -4   9   4       89.94       85.76      4.23 o 
  -3   9   4      104.10       98.73      5.47 o 
  -2   9   4      108.00      121.80      6.06 o 
  -1   9   4      188.32      203.34      8.04 o 
   0   9   4        8.89       13.86      3.19 o 
   1   9   4      107.03      118.58      5.82 o 
   2   9   4       25.68       26.01      5.61 o 
   3   9   4       47.81       53.18      8.04 o 
   4   9   4      204.49      197.29      5.85 o 
   5   9   4        8.67        2.53      6.59 o 
   6   9   4        0.26       -4.61      6.51 o 
   7   9   4       48.60       50.39     16.12 o 
   8   9   4        0.84        3.17      3.24 o 
   9   9   4       13.84       11.91      5.35 o 
  -8  10   4        2.25        4.01     10.55 o 
  -7  10   4        1.30        5.23      3.54 o 
  -6  10   4       32.81       34.88      9.31 o 
  -5  10   4        0.63        2.61      1.68 o 
  -4  10   4        0.25        2.65      1.21 o 
  -3  10   4       10.04        8.99      2.22 o 
  -2  10   4       24.31       18.38      3.09 o 
  -1  10   4       58.10       53.07      8.82 o 
   0  10   4      243.50      287.42      6.30 o 
   1  10   4       28.63       26.16      5.99 o 
   2  10   4       53.03       59.93      4.63 o 
   3  10   4        7.56        1.98      1.42 o 
   4  10   4        1.07        4.10      6.89 o 
   5  10   4       31.92       35.31     10.88 o 
   6  10   4        1.48        8.82      5.27 o 
   7  10   4        0.06        2.60      5.37 o 
   8  10   4        1.53        4.36      6.56 o 
  -8  11   4       21.61       21.46     14.77 o 
  -7  11   4       22.25       14.33      8.84 o 
  -6  11   4        1.10        1.59      3.11 o 
  -5  11   4       45.75       35.27     10.61 o 
  -4  11   4       17.01       15.10      4.12 o 
  -3  11   4        9.05       11.68      3.59 o 
  -2  11   4        7.61        6.97      2.29 o 
  -1  11   4       13.18       10.63      3.21 o 
   0  11   4      229.73      266.14      7.05 o 
   1  11   4       10.36        6.69      2.23 o 
   2  11   4       56.95       49.19      8.54 o 
   3  11   4       59.55       58.39      8.23 o 
   4  11   4       28.66       27.55      7.92 o 
   5  11   4       20.58       24.42      7.95 o 
   6  11   4        7.37        8.98      4.51 o 
   7  11   4        3.56        0.29      7.19 o 
  -6  12   4       42.95       33.49     13.46 o 
  -5  12   4       32.43       31.29     11.20 o 
  -4  12   4       20.98       19.67      6.15 o 
  -3  12   4       62.68       74.96      6.70 o 
  -2  12   4        1.68        2.40      2.61 o 
  -1  12   4        5.38        3.64      1.99 o 
   0  12   4       56.85       62.84     11.73 o 
   1  12   4       51.81       41.76      9.18 o 
   2  12   4       18.50       18.16      3.78 o 
   3  12   4        0.77        3.98      3.16 o 
   4  12   4        9.07        7.86      4.28 o 
   5  12   4        7.69        4.41      5.09 o 
   6  12   4        3.71       -1.86      6.25 o 
  -5  13   4       63.16       56.20     25.84 o 
  -4  13   4       37.41       39.19     16.76 o 
  -3  13   4        2.99        4.11      2.25 o 
  -2  13   4        0.29        0.46      2.61 o 
  -1  13   4        7.29        7.31      3.65 o 
   0  13   4        4.51        1.13      2.29 o 
   1  13   4       14.50       13.25      4.47 o 
   2  13   4       17.59       17.00      4.70 o 
   3  13   4       40.22       28.39     12.10 o 
   4  13   4        3.87       13.25      5.95 o 
  -2  14   4        9.65       10.51      3.07 o 
  -1  14   4       10.38       11.35      2.63 o 
   0  14   4       29.90       28.60      7.52 o 
   1  14   4        7.01        3.66      2.97 o 
  -9   0   5       66.80       72.84      5.22 o 
  -7   0   5      468.23      544.35     10.63 o 
  -5   0   5       15.06       18.80      2.98 o 
  -3   0   5     2615.60     2554.29     34.01 o 
  -1   0   5     5790.07     5408.43    110.56 o 
   1   0   5     6858.06     7232.13     71.64 o 
   3   0   5     6965.43     8266.87     76.56 o 
   5   0   5       58.52       75.90      2.67 o 
   7   0   5        8.81       10.15      1.99 o 
   9   0   5       79.57       80.80     36.80 o 
  11   0   5       19.58       20.10     19.08 o 
 -11   1   5        4.98        7.26      5.13 o 
 -10   1   5       76.79       80.61      5.85 o 
  -9   1   5        1.92        2.47      1.46 o 
  -8   1   5        0.03        0.76      1.98 o 
  -7   1   5        4.00        5.50      2.91 o 
  -6   1   5        7.54        7.37      1.44 o 
  -5   1   5      337.02      326.01      3.92 o 
  -4   1   5      390.02      369.56      4.87 o 
  -3   1   5      662.62      750.68      9.92 o 
  -2   1   5     6443.63     6694.83     44.27 o 
  -1   1   5     5326.20     5276.43     27.10 o 
   0   1   5      288.41      254.81      4.39 o 
   1   1   5      124.31      119.01      4.45 o 
   2   1   5     2047.53     1961.01     16.77 o 
   3   1   5       37.99       52.97      1.94 o 
   4   1   5     1155.39     1225.89     17.90 o 
   5   1   5       76.02       69.08      1.75 o 
   6   1   5        0.00        1.62      0.92 o 
   7   1   5       16.64       14.33      1.81 o 
   8   1   5        8.41        7.49      1.91 o 
   9   1   5        5.86        2.84      1.74 o 
  10   1   5        0.05        1.62      3.93 o 
  11   1   5        4.34        3.41      2.65 o 
 -11   2   5       23.83       19.02      5.05 o 
 -10   2   5       47.49       52.91      7.08 o 
  -9   2   5        5.21        5.73      1.89 o 
  -8   2   5       32.65       28.50      6.18 o 
  -7   2   5        7.76        6.75      1.06 o 
  -6   2   5     1253.85     1340.75     12.27 o 
  -5   2   5      818.68      807.60      8.12 o 
  -4   2   5      999.52      936.51     19.24 o 
  -3   2   5      293.96      272.40      4.02 o 
  -2   2   5     3434.32     3105.51     46.11 o 
  -1   2   5       88.54       70.58      1.18 o 
   0   2   5     1918.66     1697.22      9.19 o 
   1   2   5       10.17       16.94      0.93 o 
   2   2   5     1407.90     1363.19      9.62 o 
   3   2   5      347.19      274.78      6.81 o 
   4   2   5      151.54      135.17      8.15 o 
   5   2   5      427.54      349.05      4.30 o 
   6   2   5       68.45       68.42      2.84 o 
   7   2   5        5.67        3.24      1.65 o 
   8   2   5       96.20       97.75      6.95 o 
   9   2   5        3.56        5.35      2.97 o 
  10   2   5       10.76       16.83      5.86 o 
  11   2   5        0.18       -1.02      4.97 o 
 -11   3   5        0.43        1.47      1.93 o 
 -10   3   5        0.51        5.53      2.69 o 
  -9   3   5       37.04       38.11      8.76 o 
  -8   3   5       55.22       51.15      6.15 o 
  -7   3   5       14.42       13.04      2.00 o 
  -6   3   5        0.96        0.73      0.88 o 
  -5   3   5     1104.89     1197.21     20.63 o 
  -4   3   5      912.96      986.11     24.22 o 
  -3   3   5     7789.84     8865.16    109.18 o 
  -2   3   5     2551.55     2409.26     22.74 o 
  -1   3   5      983.33      940.50      5.31 o 
   0   3   5       32.10       26.23      1.84 o 
   1   3   5      257.78      186.95      3.06 o 
   2   3   5     2193.36     2155.38     23.59 o 
   3   3   5        4.85        7.45      0.98 o 
   4   3   5        3.02        4.62      0.70 o 
   5   3   5       33.08       40.99      6.81 o 
   6   3   5       26.66       26.18      4.28 o 
   7   3   5     1119.29     1310.78     21.39 o 
   8   3   5       10.81        9.03      4.11 o 
   9   3   5        0.05       -0.35      2.72 o 
  10   3   5        3.95        3.43      3.30 o 
  11   3   5        0.28        1.08      6.07 o 
 -12   4   5        9.22        4.87      4.72 o 
 -11   4   5        5.54        8.61      4.62 o 
 -10   4   5       38.75       37.01     10.95 o 
  -9   4   5       16.79       14.90      3.55 o 
  -8   4   5        0.27        2.06      1.47 o 
  -7   4   5       34.94       45.11      2.47 o 
  -6   4   5      608.84      643.94     10.20 o 
  -5   4   5       68.88       65.61      2.95 o 
  -4   4   5     1654.05     1730.85     32.61 o 
  -3   4   5      333.04      323.50      4.32 o 
  -2   4   5      224.54      277.13      4.13 o 
  -1   4   5     1492.42     1372.43     17.38 o 
   0   4   5     1595.36     1657.50     16.78 o 
   1   4   5        2.01        2.40      0.64 o 
   2   4   5      325.48      335.86      3.29 o 
   3   4   5      385.65      376.62     10.25 o 
   4   4   5      324.97      278.18      6.36 o 
   5   4   5      387.40      410.94      9.87 o 
   6   4   5     1270.70     1462.67     63.90 o 
   7   4   5      116.76      135.39      7.86 o 
   8   4   5        0.07        2.73      1.87 o 
   9   4   5       29.63       31.85      6.97 o 
  10   4   5       15.28       11.52      4.51 o 
  11   4   5        2.49        7.42      4.30 o 
 -11   5   5        1.08        5.28      2.89 o 
 -10   5   5        9.34        4.71      2.78 o 
  -9   5   5        0.21        0.02      3.40 o 
  -8   5   5       43.75       30.91      5.49 o 
  -7   5   5       58.73       58.17      3.24 o 
  -6   5   5       11.08       10.20      1.48 o 
  -5   5   5       13.81       12.52      2.11 o 
  -4   5   5        0.04        1.82      1.31 o 
  -3   5   5       92.82       97.89      2.43 o 
  -2   5   5      791.70      834.24     11.45 o 
  -1   5   5      221.86      213.05      7.55 o 
   0   5   5       18.36       14.16      2.48 o 
   1   5   5     3789.43     3973.21     35.95 o 
   2   5   5      209.62      262.03      4.62 o 
   3   5   5      267.31      231.72      2.29 o 
   4   5   5      153.26      147.37      2.19 o 
   5   5   5      104.93      103.53     12.61 o 
   6   5   5      747.07      905.41     33.25 o 
   7   5   5      159.93      197.39      8.37 o 
   8   5   5        0.32        3.08      2.11 o 
   9   5   5        0.49        3.31      2.61 o 
  10   5   5        0.31        1.83      1.95 o 
 -11   6   5        2.39        2.98      1.74 o 
 -10   6   5        0.22        4.49      2.95 o 
  -9   6   5        7.15        5.81      4.06 o 
  -8   6   5       70.64       67.71      8.60 o 
  -7   6   5       17.72       16.40      2.83 o 
  -6   6   5       75.64       88.50      4.64 o 
  -5   6   5      196.90      198.18      4.68 o 
  -4   6   5       21.75       26.49      3.59 o 
  -3   6   5      117.88      122.08      4.75 o 
  -2   6   5       29.37       34.08      5.82 o 
  -1   6   5      602.34      698.10     17.33 o 
   0   6   5      446.09      453.46      6.60 o 
   1   6   5       29.46       33.53      2.88 o 
   2   6   5       43.58       45.01      2.26 o 
   3   6   5      153.35      164.77      4.22 o 
   4   6   5        0.87        0.45      0.60 o 
   5   6   5      244.26      282.05     10.37 o 
   6   6   5       21.87       22.92      5.68 o 
   7   6   5       17.37       13.66      3.68 o 
   8   6   5       29.80       28.66      5.23 o 
   9   6   5        8.10       10.50      4.14 o 
  10   6   5        0.61        3.00      2.82 o 
 -10   7   5        2.48        8.20      5.09 o 
  -9   7   5        0.21        3.38      4.64 o 
  -8   7   5       26.37       16.24      6.11 o 
  -7   7   5       69.68       65.15      5.52 o 
  -6   7   5      153.35      181.62      4.95 o 
  -5   7   5        3.38        5.38      1.99 o 
  -4   7   5        0.24       -1.72      1.97 o 
  -3   7   5      892.75      926.08     11.55 o 
  -2   7   5      105.78      127.06      4.05 o 
  -1   7   5     1390.79     1546.77     31.96 o 
   0   7   5      185.74      219.20      4.65 o 
   1   7   5      128.67      113.62      4.15 o 
   2   7   5      184.24      195.61      4.12 o 
   3   7   5       38.38       37.75      2.46 o 
   4   7   5        2.85        3.40      0.81 o 
   5   7   5      360.61      408.61     24.84 o 
   6   7   5       28.91       37.15      8.89 o 
   7   7   5        0.76        2.58      4.12 o 
   8   7   5       53.01       48.58     12.67 o 
   9   7   5        4.46        5.29      2.94 o 
  10   7   5        3.07        3.94      2.55 o 
 -10   8   5        0.26        4.62      3.15 o 
  -9   8   5        0.11        1.59      4.08 o 
  -8   8   5        5.19       11.78      5.69 o 
  -7   8   5        8.82        2.61      6.13 o 
  -6   8   5      117.58      136.83      5.72 o 
  -5   8   5      189.70      182.85      5.09 o 
  -4   8   5       11.18       17.07      3.23 o 
  -3   8   5      821.24      850.99     14.81 o 
  -2   8   5      214.14      207.52      9.76 o 
  -1   8   5       22.94       22.82      3.56 o 
   0   8   5       54.73       67.71     11.87 o 
   1   8   5        0.60        4.28      1.92 o 
   2   8   5        0.00        1.52      2.03 o 
   3   8   5        1.51        0.79      1.15 o 
   4   8   5      122.35      124.78      6.38 o 
   5   8   5       93.37      116.08     23.93 o 
   6   8   5      138.82      164.61      8.36 o 
   7   8   5       31.64       20.81      7.68 o 
   8   8   5      154.79      229.19     11.21 o 
   9   8   5        1.18        3.40      2.61 o 
  -9   9   5        0.19        2.86      4.20 o 
  -8   9   5        1.81       -0.35      3.97 o 
  -7   9   5        0.04        7.57      4.58 o 
  -6   9   5        2.43        2.82      1.99 o 
  -5   9   5       55.88       48.81      8.16 o 
  -4   9   5       50.00       58.16      4.69 o 
  -3   9   5        4.62        3.31      2.33 o 
  -2   9   5       11.81        8.98      2.69 o 
  -1   9   5        8.61        7.10      2.99 o 
   0   9   5      129.80      143.36      6.29 o 
   1   9   5       57.55       47.14      7.83 o 
   2   9   5       45.28       45.63      7.37 o 
   3   9   5      101.92       92.73      5.33 o 
   4   9   5       49.95       42.25      5.11 o 
   5   9   5        8.37       11.62      4.77 o 
   6   9   5        5.69        5.23      4.91 o 
   7   9   5        3.70        0.17      3.57 o 
   8   9   5        2.99        6.01      3.50 o 
  -8  10   5        3.45        6.81      3.73 o 
  -7  10   5        0.93        3.34      4.11 o 
  -6  10   5        0.75        6.07      3.77 o 
  -5  10   5        1.36        2.14      1.30 o 
  -4  10   5       22.03       20.42      3.78 o 
  -3  10   5       38.19       39.66      6.82 o 
  -2  10   5      222.02      223.82      7.68 o 
  -1  10   5      702.41      758.53     10.06 o 
   0  10   5      414.97      456.99      7.78 o 
   1  10   5       74.92       84.86      8.43 o 
   2  10   5        0.31        0.90      3.25 o 
   3  10   5       62.34       50.81      5.37 o 
   4  10   5        1.19        7.44      3.69 o 
   5  10   5        4.03        6.48      4.34 o 
   6  10   5        7.45       12.93      7.31 o 
   7  10   5        0.67        3.08      6.27 o 
   8  10   5        8.65        9.15      5.56 o 
  -7  11   5        0.00       -0.42      5.70 o 
  -6  11   5       21.06       31.19      8.69 o 
  -5  11   5        0.30        2.14      2.55 o 
  -4  11   5       53.88       42.89      8.46 o 
  -3  11   5       62.95       76.18      4.21 o 
  -2  11   5       33.04       36.61      8.46 o 
  -1  11   5        2.86        2.71      1.68 o 
   0  11   5       12.92        8.03      2.72 o 
   1  11   5       12.12       12.82      3.10 o 
   2  11   5        3.01        2.20      2.11 o 
   3  11   5        3.83        3.70      2.49 o 
   4  11   5       14.54        9.92      6.85 o 
   5  11   5       49.99       47.99     16.58 o 
   6  11   5        5.67       10.59      4.18 o 
   7  11   5        0.30        0.94      4.04 o 
  -6  12   5       15.88       13.88      6.73 o 
  -5  12   5       13.80        7.47      6.73 o 
  -4  12   5       17.96       14.53      4.86 o 
  -3  12   5       30.71       23.54      6.68 o 
  -2  12   5       66.59       53.21     11.23 o 
  -1  12   5        0.46        3.83      1.67 o 
   0  12   5       12.08       12.70      3.52 o 
   1  12   5       65.59       54.02     10.30 o 
   2  12   5       58.00       51.16     12.08 o 
   3  12   5       41.16       38.21     11.64 o 
   4  12   5        2.18        1.89      4.40 o 
   5  12   5       10.07        3.92      4.44 o 
  -5  13   5       12.48        8.58      5.78 o 
  -4  13   5       26.50       33.70     12.69 o 
  -3  13   5        0.43        4.09      2.00 o 
  -2  13   5        2.95        1.83      2.10 o 
  -1  13   5        0.93        1.34      2.23 o 
   0  13   5       11.80        6.76      2.82 o 
   1  13   5       14.60       16.56      3.45 o 
   2  13   5        0.38        6.16      3.54 o 
   3  13   5       21.23       14.39      7.00 o 
   4  13   5        0.65        1.90      5.77 o 
  -1  14   5        0.27        2.45      2.19 o 
   0  14   5        2.80        5.40      2.12 o 
 -10   0   6      518.31      631.32     15.51 o 
  -8   0   6      107.79       87.76     20.06 o 
  -6   0   6       22.20       19.84      4.71 o 
  -4   0   6      506.12      527.84      5.89 o 
  -2   0   6     4812.52     4796.43     34.77 o 
   0   0   6      927.21      818.72     38.65 o 
   2   0   6     6622.45     6648.42    112.23 o 
   4   0   6      298.55      341.54      8.79 o 
   6   0   6       47.22       44.32      3.37 o 
   8   0   6      140.43      144.69      6.41 o 
  10   0   6       11.27       10.68      9.19 o 
 -11   1   6        8.82        3.69      4.53 o 
 -10   1   6        0.02       -0.46      3.20 o 
  -9   1   6      138.83      144.54      7.34 o 
  -8   1   6       28.01       28.96      4.73 o 
  -7   1   6        9.66       11.99      2.71 o 
  -6   1   6       86.85       88.08      2.99 o 
  -5   1   6       33.11       44.35      1.34 o 
  -4   1   6        3.47        3.38      0.66 o 
  -3   1   6       11.50       11.24      1.81 o 
  -2   1   6     2898.54     2667.54     20.17 o 
  -1   1   6     7756.62     7852.87     74.46 o 
   0   1   6       37.45       56.79      2.48 o 
   1   1   6      606.41      515.18      4.90 o 
   2   1   6     2548.36     2278.44     16.38 o 
   3   1   6      550.25      490.27      8.21 o 
   4   1   6     1640.42     1730.54     27.17 o 
   5   1   6        0.07        0.81      0.81 o 
   6   1   6       29.82       27.81      3.19 o 
   7   1   6        9.00        6.67      0.97 o 
   8   1   6       55.41       60.19      3.51 o 
   9   1   6       12.72        8.35      3.24 o 
  10   1   6        3.58       -3.14      5.25 o 
  11   1   6        4.81        7.63      4.43 o 
 -11   2   6       11.99       10.31      3.52 o 
 -10   2   6       22.89       25.59      4.79 o 
  -9   2   6       68.37       74.57      6.93 o 
  -8   2   6       40.00       41.65      7.98 o 
  -7   2   6        0.13        0.90      1.96 o 
  -6   2   6      517.33      560.83      5.99 o 
  -5   2   6      526.57      515.78      6.42 o 
  -4   2   6      722.43      720.18      9.44 o 
  -3   2   6      298.27      282.67      4.41 o 
  -2   2   6      581.92      496.09      4.89 o 
  -1   2   6      987.31      925.81      9.96 o 
   0   2   6     1974.29     1714.90     11.41 o 
   1   2   6      721.32      733.06      7.21 o 
   2   2   6      631.42      704.06      7.67 o 
   3   2   6     1157.46     1009.40     15.89 o 
   4   2   6      432.19      394.08      6.65 o 
   5   2   6       70.66       61.03      3.08 o 
   6   2   6        0.78        0.89      0.93 o 
   7   2   6      360.18      358.40      5.66 o 
   8   2   6      101.21       99.13      7.70 o 
   9   2   6       59.65       83.45     14.33 o 
  10   2   6        1.43        0.96      3.19 o 
  11   2   6        2.60        1.98      2.93 o 
 -11   3   6        0.44        0.89      2.83 o 
 -10   3   6        1.87        2.51      2.65 o 
  -9   3   6        0.52        1.12      1.57 o 
  -8   3   6       27.41       23.80      4.31 o 
  -7   3   6      184.04      190.09      5.72 o 
  -6   3   6      229.28      212.83      3.29 o 
  -5   3   6        3.65        1.55      1.03 o 
  -4   3   6     6906.38     7521.61     83.90 o 
  -3   3   6      454.54      453.07      9.08 o 
  -2   3   6      285.76      291.59      3.51 o 
  -1   3   6        0.44       11.17      1.49 o 
   0   3   6      133.49      191.32      2.64 o 
   1   3   6      340.81      390.36      4.22 o 
   2   3   6       16.58       15.19      1.06 o 
   3   3   6      191.02      176.89      2.48 o 
   4   3   6      825.86      867.56      7.00 o 
   5   3   6       24.02       20.73      1.79 o 
   6   3   6       54.38       65.98      9.83 o 
   7   3   6      391.31      459.28     14.19 o 
   8   3   6        9.99       10.18      3.93 o 
   9   3   6       14.17       12.58      4.00 o 
  10   3   6        7.37        4.48      2.86 o 
  11   3   6        0.67        0.87      4.65 o 
 -12   4   6        0.76       -2.33      4.87 o 
 -11   4   6       12.98        8.67      3.87 o 
 -10   4   6       10.56        7.59      3.59 o 
  -9   4   6        0.92        4.70      2.55 o 
  -8   4   6       10.57        7.89      2.48 o 
  -7   4   6      102.94      100.54      4.68 o 
  -6   4   6       35.01       32.95      4.45 o 
  -5   4   6      184.78      143.97      2.36 o 
  -4   4   6      181.38      192.16      2.51 o 
  -3   4   6      932.44      989.33     14.53 o 
  -2   4   6      154.79      186.47      3.54 o 
  -1   4   6      162.39      165.64      3.81 o 
   0   4   6      554.07      561.05      6.23 o 
   1   4   6       14.57       15.37      1.68 o 
   2   4   6       70.14       61.67      2.92 o 
   3   4   6       42.53       44.59      1.78 o 
   4   4   6      246.78      258.35      5.15 o 
   5   4   6       11.69       13.34      3.91 o 
   6   4   6        1.93       13.58      5.82 o 
   7   4   6        3.68        1.72      2.89 o 
   8   4   6        5.17        5.08      2.23 o 
   9   4   6        2.80        4.77      2.23 o 
  10   4   6        1.07        0.30      2.49 o 
 -11   5   6        0.32       -4.24      4.24 o 
 -10   5   6       20.95       16.83      5.43 o 
  -9   5   6       40.32       43.48     23.62 o 
  -8   5   6        5.12        3.59      1.11 o 
  -7   5   6       10.42       11.60      2.10 o 
  -6   5   6        0.00        0.90      0.87 o 
  -5   5   6       17.79       18.16      2.45 o 
  -4   5   6       38.93       34.02      2.22 o 
  -3   5   6       89.90       80.13      3.03 o 
  -2   5   6      115.64       91.42      2.93 o 
  -1   5   6      680.78      700.74      7.86 o 
   0   5   6      480.48      461.39      4.71 o 
   1   5   6      340.52      400.29     11.58 o 
   2   5   6      176.96      162.70      4.34 o 
   3   5   6        8.51        8.49      1.71 o 
   4   5   6      143.98      133.34      3.52 o 
   5   5   6      575.13      667.61     17.18 o 
   6   5   6        0.64        2.90      4.86 o 
   7   5   6       92.42       94.74      8.62 o 
   8   5   6      151.23      219.74      6.70 o 
   9   5   6       21.45       15.46      4.31 o 
  10   5   6        0.61        1.99      1.85 o 
 -11   6   6        4.21        2.03      2.40 o 
 -10   6   6        7.90        5.71      3.78 o 
  -9   6   6        9.29       12.48      4.11 o 
  -8   6   6        6.76        5.33      3.28 o 
  -7   6   6       42.57       28.11      4.51 o 
  -6   6   6       19.25       28.44      4.82 o 
  -5   6   6      508.82      551.02      8.61 o 
  -4   6   6       54.23       57.54      3.77 o 
  -3   6   6      217.78      210.16      4.76 o 
  -2   6   6        1.81        2.44      1.50 o 
  -1   6   6      270.40      245.68      4.46 o 
   0   6   6     1141.56     1322.91     13.42 o 
   1   6   6        0.80        0.58      2.40 o 
   2   6   6        0.44        2.33      0.91 o 
   3   6   6      367.63      361.09      6.29 o 
   4   6   6      111.04      122.86      4.21 o 
   5   6   6      814.00      885.24     34.77 o 
   6   6   6      189.02      212.52      6.69 o 
   7   6   6       50.51       61.54     10.26 o 
   8   6   6       32.70       33.03      6.31 o 
   9   6   6        1.67        5.84      2.90 o 
  10   6   6        2.90        5.97      2.61 o 
 -10   7   6        0.18        2.30      4.90 o 
  -9   7   6       36.44       30.91      9.60 o 
  -8   7   6        0.49        2.18      2.85 o 
  -7   7   6       37.89       26.31      5.19 o 
  -6   7   6        0.88        1.85      1.26 o 
  -5   7   6        0.41       -0.04      2.81 o 
  -4   7   6      248.13      261.35     11.61 o 
  -3   7   6      299.76      275.79      6.49 o 
  -2   7   6        2.18        2.99      1.53 o 
  -1   7   6        0.77        4.86      1.50 o 
   0   7   6        0.00        0.10      2.39 o 
   1   7   6       58.15       60.24      4.72 o 
   2   7   6      289.08      294.36      6.76 o 
   3   7   6       89.36      100.26      3.23 o 
   4   7   6       48.77       45.06      2.73 o 
   5   7   6       87.53      111.50      8.61 o 
   6   7   6       39.10       39.22     10.41 o 
   7   7   6       11.81       14.48      6.28 o 
   8   7   6        1.80        2.03      3.80 o 
   9   7   6        0.34        1.18      3.59 o 
 -10   8   6        7.08        3.98      4.27 o 
  -9   8   6        3.30        5.63      4.40 o 
  -8   8   6       17.31       13.78      8.37 o 
  -7   8   6       77.64       78.57     23.03 o 
  -6   8   6       58.79       76.31      4.90 o 
  -5   8   6       24.29       19.75      3.88 o 
  -4   8   6        4.94        4.35      1.85 o 
  -3   8   6      808.48      920.24     22.33 o 
  -2   8   6      329.98      328.30      8.35 o 
  -1   8   6       22.28       17.53      5.05 o 
   0   8   6      198.95      217.03      7.21 o 
   1   8   6        3.07        2.70      2.32 o 
   2   8   6       36.81       39.75      6.06 o 
   3   8   6       26.21       17.81      4.57 o 
   4   8   6       88.61       92.48      7.01 o 
   5   8   6       10.19        9.98      3.68 o 
   6   8   6        7.41       11.64      5.60 o 
   7   8   6      118.09      135.54      9.27 o 
   8   8   6       26.24       14.32      5.84 o 
   9   8   6       21.14       19.30      5.68 o 
  -9   9   6        8.93        9.17      4.87 o 
  -8   9   6       14.71       13.31      5.38 o 
  -7   9   6        1.72        3.58      5.42 o 
  -6   9   6       92.27       90.63     11.95 o 
  -5   9   6        7.12        6.26      2.36 o 
  -4   9   6       43.87       46.66      6.07 o 
  -3   9   6       72.44       67.93      6.17 o 
  -2   9   6      132.75      122.83      4.33 o 
  -1   9   6        2.96        6.98      3.18 o 
   0   9   6       16.60        7.46      2.28 o 
   1   9   6       31.12       29.34      5.43 o 
   2   9   6        3.03        2.19      2.09 o 
   3   9   6       27.15       27.93      4.40 o 
   4   9   6       80.84       81.74     25.08 o 
   5   9   6       15.78        5.95      5.02 o 
   6   9   6        0.13        5.22      4.20 o 
   7   9   6        0.78        3.31      2.83 o 
   8   9   6       22.90       41.83     14.70 o 
  -8  10   6        5.21        7.71      5.36 o 
  -7  10   6        0.00        3.53      2.74 o 
  -6  10   6        0.04        3.05      4.18 o 
  -5  10   6        9.31        5.65      3.13 o 
  -4  10   6        2.23        3.66      2.38 o 
  -3  10   6        8.50        9.12      2.57 o 
  -2  10   6       22.15       14.55      4.56 o 
  -1  10   6      487.27      552.37     11.40 o 
   0  10   6       10.50       12.34      3.07 o 
   1  10   6      233.93      269.54     12.72 o 
   2  10   6      110.93      106.10     10.86 o 
   3  10   6      118.38      107.98      5.88 o 
   4  10   6       19.93       21.71      7.64 o 
   5  10   6        0.97        2.52      5.95 o 
   6  10   6        0.12       11.12      5.79 o 
   7  10   6        1.25        9.01      5.17 o 
  -7  11   6       19.58       22.11      8.11 o 
  -6  11   6        3.10        8.33      5.85 o 
  -5  11   6        0.14        1.63      2.91 o 
  -4  11   6        0.06        2.62      1.73 o 
  -3  11   6      363.23      451.79     12.53 o 
  -2  11   6       32.04       37.13      7.51 o 
  -1  11   6        0.40        3.76      1.40 o 
   0  11   6       46.11       47.08      8.64 o 
   1  11   6      332.12      364.78     10.22 o 
   2  11   6        1.85        2.32      2.98 o 
   3  11   6       21.26       18.69      6.50 o 
   4  11   6       36.72       43.96     15.24 o 
   5  11   6        0.41        2.16      4.22 o 
   6  11   6       16.27       15.43      8.40 o 
  -6  12   6        0.71       -2.00      6.53 o 
  -5  12   6        9.71       10.07      5.48 o 
  -4  12   6       12.05       13.08      4.09 o 
  -3  12   6       12.52       13.03      3.49 o 
  -2  12   6        1.50        3.15      2.60 o 
  -1  12   6       26.06       27.93      5.99 o 
   0  12   6        5.45        6.40      2.57 o 
   1  12   6        0.27        0.50      2.40 o 
   2  12   6        1.51        5.04      2.38 o 
   3  12   6       26.07       30.37     13.33 o 
   4  12   6        0.35        4.06      5.20 o 
   5  12   6        0.14        3.89      2.89 o 
  -4  13   6       50.26       36.42     11.74 o 
  -3  13   6        3.68        2.49      3.33 o 
  -2  13   6        2.85        0.63      1.95 o 
  -1  13   6       19.64       22.70      6.12 o 
   0  13   6        1.60        5.75      2.61 o 
   1  13   6       11.49        8.16      2.99 o 
   2  13   6        4.48        2.53      4.84 o 
   3  13   6        9.21        5.14      3.69 o 
  -9   0   7      274.71      305.96     18.24 o 
  -7   0   7        8.31        9.77      3.52 o 
  -5   0   7      508.03      409.86     20.87 o 
  -3   0   7      755.27      697.56     13.87 o 
  -1   0   7     1412.57     1245.73     11.09 o 
   1   0   7     1515.20     1364.43     32.95 o 
   3   0   7     6469.72     7005.77     71.40 o 
   5   0   7       30.97       36.28      5.27 o 
   7   0   7       18.81       20.93      4.97 o 
   9   0   7        0.71        7.07      8.09 o 
  11   0   7        2.68        6.63      4.74 o 
 -11   1   7        0.01        0.55      3.71 o 
 -10   1   7       88.11       83.07     12.32 o 
  -9   1   7       98.36      113.52      7.23 o 
  -8   1   7       30.54       35.37      8.21 o 
  -7   1   7      928.17     1135.33     20.91 o 
  -6   1   7        2.88        4.07      1.13 o 
  -5   1   7       11.10       13.93      2.29 o 
  -4   1   7      154.29      156.70      4.35 o 
  -3   1   7       22.96       28.31      1.73 o 
  -2   1   7      390.11      373.99      4.42 o 
  -1   1   7       56.13       52.64      2.64 o 
   0   1   7     3083.57     3020.66     42.25 o 
   1   1   7       12.74       22.75      3.29 o 
   2   1   7      425.02      430.00      4.40 o 
   3   1   7     2763.56     2840.70     25.60 o 
   4   1   7       19.85       14.53      2.05 o 
   5   1   7      231.50      221.15      2.93 o 
   6   1   7       56.18       64.37      2.65 o 
   7   1   7       28.68       23.80      2.59 o 
   8   1   7        4.32        4.88      1.42 o 
   9   1   7       21.61       15.11      7.68 o 
  10   1   7        9.20       11.34      7.31 o 
  11   1   7        0.38        9.17      4.92 o 
 -11   2   7        9.96        3.33      4.60 o 
 -10   2   7       12.79       10.07      3.43 o 
  -9   2   7       64.07       63.24      5.89 o 
  -8   2   7      211.30      229.08      6.58 o 
  -7   2   7       18.90       20.12      5.70 o 
  -6   2   7       83.67       75.18      3.41 o 
  -5   2   7      168.24      187.97      4.13 o 
  -4   2   7      701.33      628.57     11.18 o 
  -3   2   7       58.01       37.93      3.20 o 
  -2   2   7     1175.33     1108.82     14.06 o 
  -1   2   7       39.32       38.51      1.43 o 
   0   2   7      229.37      239.56      9.35 o 
   1   2   7     1270.08     1234.43     12.37 o 
   2   2   7     3023.01     2935.18     30.04 o 
   3   2   7      691.46      770.10     10.82 o 
   4   2   7     1551.43     1622.65     22.56 o 
   5   2   7       13.66       22.53      2.69 o 
   6   2   7       11.60       12.63      1.58 o 
   7   2   7        3.13        6.26      1.67 o 
   8   2   7        7.19        6.64      2.38 o 
   9   2   7        0.21        0.03      2.45 o 
  10   2   7        0.12        2.39      2.85 o 
  11   2   7        6.46        0.72      5.66 o 
 -12   3   7        0.20        2.35      4.49 o 
 -11   3   7        0.12        1.55      3.51 o 
 -10   3   7       10.09        8.10      3.58 o 
  -9   3   7       17.64       11.86      3.88 o 
  -8   3   7       33.26       31.95      4.12 o 
  -7   3   7        9.00       13.10      2.48 o 
  -6   3   7       27.89       22.46      6.50 o 
  -5   3   7      542.14      578.71     11.87 o 
  -4   3   7      716.95      656.04     10.56 o 
  -3   3   7      628.89      637.71     13.07 o 
  -2   3   7        0.45        1.06      0.74 o 
  -1   3   7     1641.89     1582.31     20.35 o 
   0   3   7      176.76      190.24      2.81 o 
   1   3   7       16.71       17.54      1.77 o 
   2   3   7      280.03      281.24      4.59 o 
   3   3   7      486.00      490.88      5.27 o 
   4   3   7      245.80      235.97      6.32 o 
   5   3   7      104.37       84.42      3.02 o 
   6   3   7       15.38       15.57      1.88 o 
   7   3   7       33.10       35.51      6.40 o 
   8   3   7        7.57        6.58      1.91 o 
   9   3   7        4.52        4.50      2.65 o 
  10   3   7       20.36       15.17      7.35 o 
 -11   4   7        1.62        1.74      3.25 o 
 -10   4   7       11.28       12.49      5.14 o 
  -9   4   7       15.62       12.66      4.68 o 
  -8   4   7       17.75       16.81      3.28 o 
  -7   4   7       13.75        9.74      2.42 o 
  -6   4   7       61.03       64.91      3.40 o 
  -5   4   7       27.54       30.07      4.59 o 
  -4   4   7        2.73        3.06      1.91 o 
  -3   4   7       17.16       27.59      4.69 o 
  -2   4   7      172.87      156.45      3.62 o 
  -1   4   7      543.56      556.41      8.95 o 
   0   4   7       67.38       61.05      1.93 o 
   1   4   7       54.86       51.50      2.03 o 
   2   4   7      136.49      175.92      2.99 o 
   3   4   7       60.58       46.42      1.66 o 
   4   4   7       51.45       50.03      1.64 o 
   5   4   7      163.38      172.57      7.21 o 
   6   4   7       33.80       42.42      8.02 o 
   7   4   7        0.36        0.74      2.90 o 
   8   4   7        2.71        7.05      2.39 o 
   9   4   7        0.64        3.12      2.42 o 
  10   4   7        0.00        1.02      3.68 o 
 -11   5   7        1.26        2.52      3.71 o 
 -10   5   7       12.23       14.51      4.35 o 
  -9   5   7        0.20       -0.59      4.57 o 
  -8   5   7        4.99        3.37      4.98 o 
  -7   5   7        1.62        1.04      1.18 o 
  -6   5   7       22.82       22.85      2.38 o 
  -5   5   7      429.38      462.08     11.12 o 
  -4   5   7        1.01        1.06      1.11 o 
  -3   5   7        0.15        0.05      0.47 o 
  -2   5   7       20.66       16.21      2.54 o 
  -1   5   7      549.07      493.02      6.69 o 
   0   5   7        7.96        6.51      1.47 o 
   1   5   7        4.46        7.14      1.15 o 
   2   5   7       29.33       36.52      2.46 o 
   3   5   7      115.27      105.09      1.81 o 
   4   5   7        0.62        1.93      0.78 o 
   5   5   7     1506.39     1693.20     83.68 o 
   6   5   7      250.80      291.89      9.08 o 
   7   5   7        0.17       -0.02      3.40 o 
   8   5   7      110.76      122.84      8.19 o 
   9   5   7       23.59       19.80      5.80 o 
  10   5   7        3.55        3.15      2.75 o 
 -11   6   7        3.85        4.07      3.55 o 
 -10   6   7        1.09        6.29      5.12 o 
  -9   6   7        1.26        1.17      6.78 o 
  -8   6   7       72.83       70.27      6.75 o 
  -7   6   7       45.78       43.45      4.67 o 
  -6   6   7       93.82      106.85      6.51 o 
  -5   6   7      214.56      234.21      5.11 o 
  -4   6   7      811.37      845.94     13.26 o 
  -3   6   7      411.74      408.98      6.37 o 
  -2   6   7      118.56       96.67      2.68 o 
  -1   6   7     1589.57     1683.17     14.22 o 
   0   6   7      127.27      114.56      4.60 o 
   1   6   7       81.80       87.43      3.53 o 
   2   6   7       38.72       40.86      1.78 o 
   3   6   7       52.80       45.43      3.04 o 
   4   6   7      116.77       91.97      3.05 o 
   5   6   7      161.20      189.77     11.88 o 
   6   6   7      685.97      886.69     24.06 o 
   7   6   7       77.30       84.81     13.89 o 
   8   6   7        2.28        8.30      2.61 o 
   9   6   7        0.64        3.79      2.18 o 
  10   6   7        0.54        7.01      2.66 o 
 -10   7   7        2.64        5.41      5.21 o 
  -9   7   7        0.03        3.14      3.53 o 
  -8   7   7        2.72        0.08      4.45 o 
  -7   7   7       47.84       46.36      4.44 o 
  -6   7   7       38.05       34.76      3.41 o 
  -5   7   7      405.93      459.12      8.76 o 
  -4   7   7        0.74        2.04      1.44 o 
  -3   7   7      109.01      105.89      3.57 o 
  -2   7   7        1.29        3.31      1.64 o 
  -1   7   7      465.29      439.23      6.75 o 
   0   7   7       86.14      101.32      5.37 o 
   1   7   7       39.25       41.38      5.49 o 
   2   7   7       34.49       34.42      4.48 o 
   3   7   7        6.08        5.19      1.44 o 
   4   7   7       52.02       39.45      6.76 o 
   5   7   7      246.73      270.06     10.55 o 
   6   7   7        6.51       11.48      4.23 o 
   7   7   7       78.36       98.18     12.63 o 
   8   7   7       17.07       16.79      5.43 o 
   9   7   7        0.87        9.30      5.37 o 
 -10   8   7        3.94        3.91      3.71 o 
  -9   8   7        5.10        6.60      3.91 o 
  -8   8   7       63.98       51.91     17.68 o 
  -7   8   7       42.92       27.09      6.97 o 
  -6   8   7       31.76       26.62      5.68 o 
  -5   8   7       27.39       34.53      6.77 o 
  -4   8   7        4.52        5.81      2.12 o 
  -3   8   7      880.28      975.84     17.18 o 
  -2   8   7      586.19      648.60     11.64 o 
  -1   8   7      381.67      416.26     10.35 o 
   0   8   7        4.65        2.35      2.52 o 
   1   8   7      510.03      527.28     11.83 o 
   2   8   7        0.80        3.10      2.12 o 
   3   8   7       49.96       36.15      5.96 o 
   4   8   7        0.25        0.81      1.24 o 
   5   8   7        5.13        4.97      4.49 o 
   6   8   7        0.78        1.56      4.76 o 
   7   8   7        1.42        4.33      3.52 o 
   8   8   7        1.90        6.46      4.22 o 
   9   8   7        1.16        2.36      2.40 o 
  -9   9   7        2.39        3.87      4.28 o 
  -8   9   7       58.02       48.01     14.68 o 
  -7   9   7       27.57       14.98      4.57 o 
  -6   9   7        7.08        4.84      1.67 o 
  -5   9   7       11.12        8.70      1.95 o 
  -4   9   7        7.49       12.23      2.58 o 
  -3   9   7       77.96       74.78      8.09 o 
  -2   9   7      248.10      305.03      7.63 o 
  -1   9   7       23.60       17.51      4.33 o 
   0   9   7      106.66      123.44      5.82 o 
   1   9   7       87.92       84.48      4.77 o 
   2   9   7        5.53        9.72      2.08 o 
   3   9   7      337.79      360.27      7.34 o 
   4   9   7      112.83      137.05      8.64 o 
   5   9   7       21.98       20.76      8.36 o 
   6   9   7        2.24       -1.64      4.08 o 
   7   9   7        2.06        5.20      4.42 o 
   8   9   7       95.68       83.23     22.91 o 
  -8  10   7       40.00       24.84      9.65 o 
  -7  10   7        9.32       11.81      4.66 o 
  -6  10   7        4.23        1.83      3.92 o 
  -5  10   7        5.42        7.85      2.46 o 
  -4  10   7        1.64        1.59      2.37 o 
  -3  10   7        1.95       -0.06      3.14 o 
  -2  10   7       17.32       25.09      6.13 o 
  -1  10   7       29.58       28.89      5.70 o 
   0  10   7       48.34       51.84      8.60 o 
   1  10   7       71.44       64.69     10.95 o 
   2  10   7      197.19      215.67      6.06 o 
   3  10   7       70.07       63.21      5.80 o 
   4  10   7        8.35       10.60      6.26 o 
   5  10   7        0.39        6.57      3.83 o 
   6  10   7        1.42        5.92      3.56 o 
   7  10   7        0.43       -0.64      4.72 o 
  -7  11   7        0.02        6.78      6.97 o 
  -6  11   7       12.42       14.38      7.51 o 
  -5  11   7        1.55        2.69      2.92 o 
  -4  11   7       41.08       49.02      6.78 o 
  -3  11   7       18.56       11.47      3.61 o 
  -2  11   7       18.46       20.46      4.52 o 
  -1  11   7        3.70        1.25      1.99 o 
   0  11   7        0.00        0.57      2.39 o 
   1  11   7       84.94       93.11      5.67 o 
   2  11   7       10.19        5.28      3.47 o 
   3  11   7       36.91       34.07     10.87 o 
   4  11   7       12.57       17.25      7.49 o 
   5  11   7       55.30       51.85     19.03 o 
   6  11   7        3.12        3.58      5.58 o 
  -6  12   7      130.08      228.66     10.66 o 
  -5  12   7       32.20       26.82     11.58 o 
  -4  12   7        0.00        2.30      2.71 o 
  -3  12   7        8.35        4.85      2.56 o 
  -2  12   7        9.67       10.56      3.20 o 
  -1  12   7        8.41        8.74      2.32 o 
   0  12   7        0.02        2.49      2.48 o 
   1  12   7       23.90       16.18      3.92 o 
   2  12   7       34.21       30.57      7.46 o 
   3  12   7       39.23       26.59     10.73 o 
   4  12   7        0.22        6.09      4.90 o 
   5  12   7        0.51        2.30      7.68 o 
  -4  13   7        6.54        8.39      3.66 o 
  -3  13   7       15.52       13.03      4.58 o 
  -2  13   7       23.42       18.45      4.89 o 
  -1  13   7        0.41        4.13      1.96 o 
   0  13   7       35.27       27.01      7.56 o 
   1  13   7        0.00        1.65      2.26 o 
   2  13   7        8.37        6.01      5.74 o 
   3  13   7       17.54       13.15      6.37 o 
 -10   0   8       11.54       11.00      6.50 o 
  -8   0   8        8.68        4.08      3.81 o 
  -6   0   8      397.56      466.39      6.91 o 
  -4   0   8       15.96       14.66      2.48 o 
  -2   0   8      856.89      906.69     12.87 o 
   0   0   8      465.34      391.39      7.31 o 
   2   0   8     1668.33     1680.69     43.72 o 
   4   0   8       26.95       16.61      3.02 o 
   6   0   8      348.03      341.14      8.48 o 
   8   0   8       55.84       46.64      3.92 o 
  10   0   8      134.30      143.05     11.68 o 
 -11   1   8        3.11        0.54      2.80 o 
 -10   1   8        0.10        2.70      3.78 o 
  -9   1   8       21.36       22.29      4.75 o 
  -8   1   8       39.00       39.06      8.31 o 
  -7   1   8      182.02      189.51      5.60 o 
  -6   1   8      137.92      140.18      3.28 o 
  -5   1   8      224.92      234.56      4.02 o 
  -4   1   8     1197.24     1301.40     26.93 o 
  -3   1   8      703.34      788.78     12.37 o 
  -2   1   8      309.14      212.55      4.58 o 
  -1   1   8       80.62       80.98      1.98 o 
   0   1   8      152.23      143.61     13.28 o 
   1   1   8       78.38       74.93      2.19 o 
   2   1   8     1767.51     1940.72     19.99 o 
   3   1   8      249.18      239.27      4.17 o 
   4   1   8       21.70       20.33      2.30 o 
   5   1   8      183.15      205.72      3.24 o 
   6   1   8       18.61       15.53      1.90 o 
   7   1   8        6.31        4.83      1.25 o 
   8   1   8       22.89       18.22      3.27 o 
   9   1   8        0.28        3.82      3.96 o 
  10   1   8        0.24        0.39      3.19 o 
  11   1   8        0.00       -5.13      5.13 o 
 -11   2   8        0.00        1.57      3.92 o 
 -10   2   8        1.96        5.15      3.16 o 
  -9   2   8       88.83       96.86      7.43 o 
  -8   2   8        0.42       -0.63      2.20 o 
  -7   2   8      271.22      283.57     17.07 o 
  -6   2   8       56.78       50.37      3.49 o 
  -5   2   8      121.35      121.80      5.12 o 
  -4   2   8     3865.34     3966.47     50.35 o 
  -3   2   8      519.47      431.07     10.41 o 
  -2   2   8      724.96      759.53      7.99 o 
  -1   2   8      190.11      190.73      4.06 o 
   0   2   8        5.93        6.55      1.71 o 
   1   2   8      221.22      232.40      5.53 o 
   2   2   8        0.02        2.29      1.31 o 
   3   2   8      138.40      139.52      2.80 o 
   4   2   8       27.17       41.42      4.51 o 
   5   2   8      400.84      410.59      4.80 o 
   6   2   8        0.27        0.74      0.53 o 
   7   2   8       29.40       25.30      3.46 o 
   8   2   8       13.56       14.57      3.57 o 
   9   2   8        7.04        4.67      3.04 o 
  10   2   8        1.33       -0.15      4.05 o 
 -12   3   8        0.25        3.68      2.45 o 
 -11   3   8        9.03       11.16      5.83 o 
 -10   3   8        7.34        8.18      4.42 o 
  -9   3   8        6.99        5.30      1.96 o 
  -8   3   8       88.05       83.45      5.17 o 
  -7   3   8      417.78      443.24     14.53 o 
  -6   3   8      211.13      224.03      6.73 o 
  -5   3   8        2.72        3.94      1.65 o 
  -4   3   8     1391.11     1412.65     21.64 o 
  -3   3   8     2489.14     2581.29     37.49 o 
  -2   3   8       42.40       36.84      3.04 o 
  -1   3   8     3155.83     3245.60     60.23 o 
   0   3   8      543.36      468.26      5.15 o 
   1   3   8       66.98       87.32      4.58 o 
   2   3   8      293.83      293.90      4.54 o 
   3   3   8        2.85        0.61      1.04 o 
   4   3   8       24.59       18.63      2.11 o 
   5   3   8      496.36      455.45     10.20 o 
   6   3   8       36.30       28.44      3.22 o 
   7   3   8        0.00        0.42      2.45 o 
   8   3   8        1.13        3.49      1.85 o 
   9   3   8        2.94        4.30      2.18 o 
  10   3   8        6.31        6.39      4.69 o 
 -11   4   8       11.21       12.15      3.15 o 
 -10   4   8       22.94       22.33      8.17 o 
  -9   4   8        2.11        2.50      2.62 o 
  -8   4   8        6.52        4.95      1.84 o 
  -7   4   8       55.86       71.13      7.21 o 
  -6   4   8      161.19      163.30      4.41 o 
  -5   4   8       93.33       90.81      8.44 o 
  -4   4   8     1047.04     1127.77     26.64 o 
  -3   4   8       92.38       91.77      4.16 o 
  -2   4   8      999.99      961.27     14.24 o 
  -1   4   8      194.81      170.14      2.71 o 
   0   4   8      156.79      161.78      4.05 o 
   1   4   8      141.95      128.75      2.21 o 
   2   4   8      945.57     1013.07     12.57 o 
   3   4   8       62.46       53.62      2.48 o 
   4   4   8      157.61      154.33      2.86 o 
   5   4   8     1896.63     2090.04     38.30 o 
   6   4   8      143.48      143.67      4.71 o 
   7   4   8        0.06       -0.18      3.28 o 
   8   4   8       10.41        8.04      2.94 o 
   9   4   8        3.69        5.83      2.25 o 
  10   4   8        2.12        0.49      4.35 o 
 -11   5   8       41.21       31.36     14.45 o 
 -10   5   8        2.28        4.22      2.73 o 
  -9   5   8        0.15        3.13      3.13 o 
  -8   5   8       18.74       16.05      4.10 o 
  -7   5   8       21.21       21.47      4.47 o 
  -6   5   8      159.11      181.75      5.37 o 
  -5   5   8      470.42      534.81     11.99 o 
  -4   5   8      116.36       95.03      3.84 o 
  -3   5   8       42.63       45.25      6.98 o 
  -2   5   8      388.07      366.11      4.87 o 
  -1   5   8       23.58       30.28      2.44 o 
   0   5   8     1710.07     1721.50     13.49 o 
   1   5   8      414.88      445.76      6.44 o 
   2   5   8      451.00      475.85      5.51 o 
   3   5   8       25.52       19.58      2.85 o 
   4   5   8       44.24       49.48      2.41 o 
   5   5   8      822.94      913.84     15.70 o 
   6   5   8      191.85      202.34      8.18 o 
   7   5   8        0.84        3.77      3.22 o 
   8   5   8        2.81        4.91      3.58 o 
   9   5   8        1.34        1.77      2.26 o 
  10   5   8        3.42        4.45      2.76 o 
 -11   6   8        4.17        5.86      4.27 o 
 -10   6   8        5.25        5.55      3.73 o 
  -9   6   8        2.06        2.01      3.52 o 
  -8   6   8        0.01        1.86      1.54 o 
  -7   6   8      140.92      142.55      5.85 o 
  -6   6   8       15.76       13.72      2.95 o 
  -5   6   8      528.96      553.90     12.30 o 
  -4   6   8      267.31      266.19      6.41 o 
  -3   6   8      295.37      282.26      6.03 o 
  -2   6   8      441.88      474.88      5.19 o 
  -1   6   8       52.43       55.73      3.85 o 
   0   6   8       26.23       31.92      4.14 o 
   1   6   8        0.47        3.31      1.88 o 
   2   6   8      256.87      237.70      4.83 o 
   3   6   8      245.55      252.32      6.04 o 
   4   6   8       28.38       20.19      2.96 o 
   5   6   8      224.84      220.69      7.85 o 
   6   6   8      526.47      635.64     19.47 o 
   7   6   8        0.00        2.74      2.64 o 
   8   6   8       12.05        9.94      2.95 o 
   9   6   8        2.65        4.80      2.10 o 
 -10   7   8        4.16        6.37      3.21 o 
  -9   7   8        0.61        5.12      2.59 o 
  -8   7   8        3.59       -1.33      4.74 o 
  -7   7   8        0.05       -0.81      1.78 o 
  -6   7   8       70.11       74.16      5.53 o 
  -5   7   8      173.51      163.76      8.89 o 
  -4   7   8      236.69      241.21      5.49 o 
  -3   7   8       57.66       59.51      2.94 o 
  -2   7   8       79.31       78.38      3.71 o 
  -1   7   8        0.41        1.89      1.66 o 
   0   7   8       35.36       50.98      6.55 o 
   1   7   8       35.92       39.70      6.56 o 
   2   7   8      108.22      123.71      5.12 o 
   3   7   8      238.53      257.25      5.88 o 
   4   7   8       79.91       77.85      9.73 o 
   5   7   8        1.20        1.11      4.30 o 
   6   7   8        1.96       10.34      4.50 o 
   7   7   8        2.53        4.36      3.33 o 
   8   7   8        7.46        6.25      3.49 o 
   9   7   8        1.07        0.61      4.10 o 
 -10   8   8        3.35        2.22      3.29 o 
  -9   8   8       13.58        9.47      5.28 o 
  -8   8   8        3.80        5.04      3.80 o 
  -7   8   8       33.57       29.30      7.95 o 
  -6   8   8        5.46        3.70      1.85 o 
  -5   8   8      118.28      125.42      5.31 o 
  -4   8   8       60.39       56.12      4.49 o 
  -3   8   8        0.01        4.67      1.83 o 
  -2   8   8       20.37       18.81      2.91 o 
  -1   8   8        6.75        5.27      2.67 o 
   0   8   8       32.63       26.70      5.82 o 
   1   8   8        0.04        2.03      2.41 o 
   2   8   8       29.71       25.47      5.39 o 
   3   8   8       71.37       74.53      4.59 o 
   4   8   8        0.04       -4.45      5.62 o 
   5   8   8      139.81      165.60      9.15 o 
   6   8   8        5.94        7.65      4.12 o 
   7   8   8        3.02        4.75      4.46 o 
   8   8   8        6.28        9.77      4.73 o 
  -9   9   8        0.00        3.29      4.81 o 
  -8   9   8        4.61       10.22      4.64 o 
  -7   9   8       15.53        7.01      3.48 o 
  -6   9   8       49.10       35.08      7.51 o 
  -5   9   8       12.51        8.36      2.28 o 
  -4   9   8       40.21       26.04      5.48 o 
  -3   9   8      345.88      370.87      6.29 o 
  -2   9   8        1.01       -0.54      2.85 o 
  -1   9   8      332.79      321.38      9.29 o 
   0   9   8       39.65       49.27      7.57 o 
   1   9   8       40.55       34.35      5.62 o 
   2   9   8      143.15      142.52      5.90 o 
   3   9   8        2.81        4.44      2.17 o 
   4   9   8       19.00       14.66      6.80 o 
   5   9   8       17.25       20.75      8.16 o 
   6   9   8       13.33        8.42      3.82 o 
   7   9   8        8.57        6.58      6.82 o 
   8   9   8        7.65        6.85      5.96 o 
  -8  10   8       20.39       12.44     11.05 o 
  -7  10   8        0.00        4.84      4.79 o 
  -6  10   8        1.61        0.05      3.38 o 
  -5  10   8        5.55        7.09      2.26 o 
  -4  10   8       42.35       36.08      7.46 o 
  -3  10   8        3.39        2.44      1.89 o 
  -2  10   8        1.89        4.58      2.76 o 
  -1  10   8        6.13        7.65      2.17 o 
   0  10   8        6.53        9.12      2.62 o 
   1  10   8      170.38      189.01      9.64 o 
   2  10   8       10.29        7.52      2.34 o 
   3  10   8       28.34       24.39      8.25 o 
   4  10   8        0.76        1.19      5.33 o 
   5  10   8        7.45       12.38      7.24 o 
   6  10   8       22.00       20.83      7.80 o 
   7  10   8       37.34       30.87     14.19 o 
  -7  11   8       12.04        9.26      5.53 o 
  -6  11   8        9.81        7.57      7.05 o 
  -5  11   8        0.36        4.88      1.85 o 
  -4  11   8        1.02        2.80      1.93 o 
  -3  11   8        0.37        2.20      2.86 o 
  -2  11   8       85.46       80.58      7.39 o 
  -1  11   8       16.05       11.22      3.74 o 
   0  11   8       46.23       42.32      7.04 o 
   1  11   8        1.33        5.21      2.44 o 
   2  11   8        4.50        6.39      2.33 o 
   3  11   8       46.29       30.32     11.03 o 
   4  11   8        0.39        5.08      5.16 o 
   5  11   8        0.19        7.70      5.67 o 
   6  11   8       10.38       13.41      8.08 o 
  -6  12   8        3.42        2.55      4.75 o 
  -5  12   8       27.71       21.91      7.52 o 
  -4  12   8        2.14        2.98      1.78 o 
  -3  12   8        2.13        3.25      2.32 o 
  -2  12   8        3.84        2.54      2.01 o 
  -1  12   8        0.02        3.00      2.62 o 
   0  12   8       17.85       11.91      4.20 o 
   1  12   8       48.30       39.69      8.38 o 
   2  12   8        5.91        7.20      7.52 o 
   3  12   8        0.62        8.60      5.95 o 
   4  12   8       52.45       42.52     20.83 o 
  -4  13   8       28.54       35.49     11.19 o 
  -3  13   8        2.95        6.16      2.83 o 
  -2  13   8        0.02        4.39      2.67 o 
  -1  13   8        5.05        4.19      2.15 o 
   0  13   8        1.77        2.89      2.01 o 
   1  13   8        0.96        3.99      3.21 o 
   2  13   8        0.26        3.47      3.36 o 
 -11   0   9        4.13        2.34      2.93 o 
  -9   0   9        1.58        4.58      1.89 o 
  -7   0   9      287.24      303.25     14.24 o 
  -5   0   9      374.47      376.44     17.53 o 
  -3   0   9      163.24      113.53      6.35 o 
  -1   0   9        8.59       29.58     10.22 o 
   1   0   9      505.11      660.48     13.69 o 
   3   0   9        8.77        8.90      2.79 o 
   5   0   9      113.88      115.69      3.24 o 
   7   0   9      276.07      314.04      7.27 o 
   9   0   9       36.41       33.20     16.72 o 
 -11   1   9       14.79       11.33      7.15 o 
 -10   1   9       57.93       39.36     12.48 o 
  -9   1   9       72.64       56.57     15.24 o 
  -8   1   9       62.27       66.29      5.64 o 
  -7   1   9      175.91      170.83      6.99 o 
  -6   1   9      167.93      164.46      6.06 o 
  -5   1   9       12.79        9.64      2.08 o 
  -4   1   9      234.03      242.95      4.42 o 
  -3   1   9      219.41      240.66      8.36 o 
  -2   1   9     2693.91     2680.20     40.48 o 
  -1   1   9       93.79       95.78      4.14 o 
   0   1   9       37.14       39.93      3.23 o 
   1   1   9     1233.13     1241.75     18.56 o 
   2   1   9     1919.09     1889.06     30.73 o 
   3   1   9      817.03      769.06     14.21 o 
   4   1   9       46.64       48.23      2.07 o 
   5   1   9        5.36        5.55      1.33 o 
   6   1   9       28.07       12.42      1.87 o 
   7   1   9        4.64        3.91      1.25 o 
   8   1   9      136.02      134.48      5.49 o 
   9   1   9       10.99        9.29      4.57 o 
  10   1   9       11.52       12.39      5.14 o 
 -11   2   9        0.76        3.11      5.90 o 
 -10   2   9        5.50        3.42      2.53 o 
  -9   2   9       29.43       25.49      7.66 o 
  -8   2   9       60.38       58.51      5.51 o 
  -7   2   9      198.81      194.78      5.02 o 
  -6   2   9        3.89        5.70      1.39 o 
  -5   2   9       21.49       19.46      3.25 o 
  -4   2   9      512.50      504.84     10.12 o 
  -3   2   9      597.93      497.83     10.02 o 
  -2   2   9      118.08      126.93      3.39 o 
  -1   2   9      875.37      942.73     25.33 o 
   0   2   9      387.96      362.87      5.35 o 
   1   2   9      523.30      464.01      5.29 o 
   2   2   9       41.02       34.07      2.31 o 
   3   2   9      186.51      182.59      8.94 o 
   4   2   9       21.94       27.15      3.10 o 
   5   2   9       22.23       17.97      2.45 o 
   6   2   9       25.48       21.87      2.47 o 
   7   2   9        0.92        0.87      2.38 o 
   8   2   9        0.37        3.24      1.80 o 
   9   2   9        9.33        8.87      3.21 o 
  10   2   9        1.68        3.43      4.46 o 
 -12   3   9        7.77        9.00      4.15 o 
 -11   3   9        1.57       -3.78      5.82 o 
 -10   3   9       40.59       31.87     10.51 o 
  -9   3   9        0.34       -1.51      2.04 o 
  -8   3   9        2.78        2.02      5.28 o 
  -7   3   9      253.91      247.59      7.50 o 
  -6   3   9      143.84      155.97      8.08 o 
  -5   3   9       13.06       11.64      3.35 o 
  -4   3   9      214.95      181.59      7.67 o 
  -3   3   9      329.76      299.16      9.41 o 
  -2   3   9      360.11      422.65      5.52 o 
  -1   3   9       85.82      101.26      4.93 o 
   0   3   9      118.84      145.98      3.57 o 
   1   3   9      837.95      852.90      9.17 o 
   2   3   9       24.03       26.21      3.04 o 
   3   3   9       61.06       86.72      3.57 o 
   4   3   9      120.74      101.98      2.97 o 
   5   3   9        1.84        3.23      0.92 o 
   6   3   9      364.95      462.41      5.83 o 
   7   3   9       54.15       34.41      6.24 o 
   8   3   9        0.26        4.59      2.15 o 
   9   3   9       21.59       23.01      6.02 o 
  10   3   9        1.88        8.10      5.12 o 
 -11   4   9        0.17        3.33      3.44 o 
 -10   4   9       50.06       51.80     14.87 o 
  -9   4   9        3.21        1.84      1.89 o 
  -8   4   9        3.21        2.54      1.79 o 
  -7   4   9        1.77        3.23      2.09 o 
  -6   4   9      104.76       94.94      7.47 o 
  -5   4   9      254.27      267.65      7.53 o 
  -4   4   9      167.09      153.51      5.64 o 
  -3   4   9      285.17      266.60      6.74 o 
  -2   4   9      405.92      339.55      8.41 o 
  -1   4   9      403.08      470.11     12.12 o 
   0   4   9      272.78      297.41      6.13 o 
   1   4   9        2.13        2.51      2.81 o 
   2   4   9      546.17      590.79      8.32 o 
   3   4   9      952.17      962.36      8.16 o 
   4   4   9     1204.45     1320.54     21.54 o 
   5   4   9      360.83      355.58      5.73 o 
   6   4   9       23.32       22.23      4.82 o 
   7   4   9       18.22       32.14      5.78 o 
   8   4   9        0.05        2.71      2.01 o 
   9   4   9        4.07        6.11      2.63 o 
  10   4   9       59.35       56.50     26.12 o 
 -11   5   9        2.51        2.73      2.61 o 
 -10   5   9        0.25        0.80      5.62 o 
  -9   5   9        7.67        5.10      5.09 o 
  -8   5   9       22.24       18.17      4.03 o 
  -7   5   9        0.19        4.86      1.90 o 
  -6   5   9      428.22      436.81     18.51 o 
  -5   5   9       39.68       39.95      7.75 o 
  -4   5   9        0.00        0.08      1.37 o 
  -3   5   9       24.50       26.59      3.04 o 
  -2   5   9       16.35       10.87      2.62 o 
  -1   5   9      226.28      263.99      4.36 o 
   0   5   9        6.03        8.26      1.60 o 
   1   5   9       34.49       31.35      4.82 o 
   2   5   9      160.33      159.19      7.55 o 
   3   5   9       11.56       16.56      2.60 o 
   4   5   9       38.68       32.22      3.00 o 
   5   5   9      963.08     1146.69     31.74 o 
   6   5   9      114.24      129.23      7.91 o 
   7   5   9        1.24        4.67      2.17 o 
   8   5   9       32.18       25.28      7.25 o 
   9   5   9        2.39        4.21      2.08 o 
 -11   6   9       10.85       13.64      5.30 o 
 -10   6   9        4.92        6.89      4.39 o 
  -9   6   9        7.76        4.99      2.97 o 
  -8   6   9       21.88       20.00      4.41 o 
  -7   6   9        5.35        4.94      2.32 o 
  -6   6   9        1.84        8.43      2.81 o 
  -5   6   9      147.98      156.24      8.09 o 
  -4   6   9      163.96      154.36      4.43 o 
  -3   6   9      100.81       94.77      4.42 o 
  -2   6   9      354.47      384.03      5.76 o 
  -1   6   9        7.48        4.88      1.62 o 
   0   6   9       23.70       20.31      2.93 o 
   1   6   9      230.69      218.04      5.24 o 
   2   6   9       27.07       23.34      4.79 o 
   3   6   9      220.24      216.09      4.46 o 
   4   6   9      308.48      348.36     13.76 o 
   5   6   9        8.88        6.81      4.63 o 
   6   6   9       41.66       35.62      9.33 o 
   7   6   9       24.73       35.11      6.56 o 
   8   6   9       14.42        9.41      2.61 o 
   9   6   9        0.96        1.87      2.19 o 
 -10   7   9        0.16        6.07      3.98 o 
  -9   7   9       13.51       11.58      5.38 o 
  -8   7   9        2.62        1.47      4.01 o 
  -7   7   9      132.56      131.46      5.57 o 
  -6   7   9      133.61      170.10      5.17 o 
  -5   7   9      816.59      888.50     14.75 o 
  -4   7   9      179.67      171.59      6.47 o 
  -3   7   9        4.75        5.30      1.55 o 
  -2   7   9       88.75       72.71      3.78 o 
  -1   7   9       38.29       40.84      5.40 o 
   0   7   9       34.19       37.47      7.26 o 
   1   7   9       39.81       20.78      4.05 o 
   2   7   9        1.98        3.51      2.53 o 
   3   7   9      392.93      379.15      7.09 o 
   4   7   9        6.07        6.51      2.20 o 
   5   7   9       33.06       29.98      5.53 o 
   6   7   9       89.14       88.84     18.75 o 
   7   7   9       43.79       50.07      8.91 o 
   8   7   9       46.45       47.40      7.87 o 
   9   7   9        2.38        5.07      3.46 o 
 -10   8   9        6.14        5.68      3.19 o 
  -9   8   9        0.00        3.14      2.88 o 
  -8   8   9        5.42        7.07      4.89 o 
  -7   8   9        7.18        6.40      2.08 o 
  -6   8   9       81.92       89.20      6.88 o 
  -5   8   9      143.17      149.76      4.98 o 
  -4   8   9        0.08        3.33      1.84 o 
  -3   8   9      161.99      156.81      6.16 o 
  -2   8   9      442.17      466.81      8.60 o 
  -1   8   9       14.46       13.76      3.19 o 
   0   8   9       10.87        9.97      3.18 o 
   1   8   9      101.40       81.95      6.13 o 
   2   8   9       76.17       65.06      5.48 o 
   3   8   9        0.55        1.63      2.09 o 
   4   8   9        6.02        9.37      3.17 o 
   5   8   9        7.61        5.07      5.75 o 
   6   8   9        6.25        6.02      4.43 o 
   7   8   9        4.76        2.80      5.24 o 
   8   8   9       18.46       21.41      6.72 o 
  -9   9   9        0.52       -1.44      6.94 o 
  -8   9   9        0.07       -0.08      4.01 o 
  -7   9   9       30.94       19.33     10.25 o 
  -6   9   9        0.09        2.76      2.15 o 
  -5   9   9       52.91       52.37      7.76 o 
  -4   9   9       36.96       29.38      5.27 o 
  -3   9   9       33.24       27.57      5.38 o 
  -2   9   9       76.86       80.49     11.87 o 
  -1   9   9      240.97      219.33      6.73 o 
   0   9   9       27.96       28.16      4.51 o 
   1   9   9       15.37       16.02      3.23 o 
   2   9   9       20.05       16.59      3.72 o 
   3   9   9        0.12        0.19      1.53 o 
   4   9   9       18.23       19.45      7.69 o 
   5   9   9       37.57       36.84     15.95 o 
   6   9   9        0.05        2.11      5.26 o 
   7   9   9       31.55       23.74     11.42 o 
  -8  10   9        8.27       10.30      6.69 o 
  -7  10   9        5.82        9.50      7.91 o 
  -6  10   9        5.29        2.67      2.19 o 
  -5  10   9        0.97        3.09      1.32 o 
  -4  10   9       55.63       52.80     10.10 o 
  -3  10   9       10.80       10.84      3.27 o 
  -2  10   9       15.23       15.99      4.18 o 
  -1  10   9       41.59       39.81      6.39 o 
   0  10   9       56.08       51.71     10.32 o 
   1  10   9      114.54      129.71      6.37 o 
   2  10   9        0.32       -0.38      2.23 o 
   3  10   9       52.96       45.36     12.82 o 
   4  10   9        0.12        5.60      3.87 o 
   5  10   9       21.17       27.23      5.98 o 
   6  10   9       14.84       13.74      7.34 o 
  -7  11   9       13.20       13.09      4.84 o 
  -6  11   9       33.47       21.17      9.85 o 
  -5  11   9        4.16        4.54      2.91 o 
  -4  11   9        0.01        3.81      2.75 o 
  -3  11   9        5.04       10.06      2.96 o 
  -2  11   9       30.64       23.64      5.02 o 
  -1  11   9       45.98       29.92      5.89 o 
   0  11   9        0.02        0.74      2.31 o 
   1  11   9        0.02        4.82      2.31 o 
   2  11   9       79.60       97.89     11.58 o 
   3  11   9       63.02       47.10     17.22 o 
   4  11   9        3.33        7.54      3.94 o 
   5  11   9        2.04        5.36      3.94 o 
  -6  12   9        5.55        5.44      4.63 o 
  -5  12   9       41.67       43.01     12.46 o 
  -4  12   9        4.53        3.73      2.76 o 
  -3  12   9        0.78        4.37      1.79 o 
  -2  12   9        5.81        5.30      1.73 o 
  -1  12   9       18.61       13.88      5.86 o 
   0  12   9       49.15       51.99     13.11 o 
   1  12   9        6.57        3.66      2.59 o 
   2  12   9       17.36       18.77      6.16 o 
   3  12   9        8.08        7.13      4.90 o 
   4  12   9        0.36        8.60      4.96 o 
  -3  13   9       12.88       15.51      5.54 o 
  -2  13   9        3.38        3.82      2.43 o 
  -1  13   9        7.59       10.16      3.43 o 
   0  13   9        1.81        1.46      2.18 o 
   1  13   9        0.72       -1.79      5.74 o 
   2  13   9        0.43       -0.68      7.59 o 
 -10   0  10        2.83       10.34      5.71 o 
  -8   0  10       29.21       29.24      8.64 o 
  -6   0  10      455.66      484.11     31.69 o 
  -4   0  10      595.16      640.27     17.78 o 
  -2   0  10      718.33      706.12     17.65 o 
   0   0  10     3440.85     3390.03     79.35 o 
   2   0  10      312.68      309.53      9.02 o 
   4   0  10       28.92       27.86      5.29 o 
   6   0  10        7.21        2.45      1.60 o 
   8   0  10       29.86       28.79     12.76 o 
  10   0  10        0.46        2.74      3.95 o 
 -11   1  10        1.09       -0.44      4.44 o 
 -10   1  10        3.39        6.62      3.40 o 
  -9   1  10      366.00      456.40      9.33 o 
  -8   1  10       22.12       21.36      4.86 o 
  -7   1  10        0.06        1.11      1.26 o 
  -6   1  10        2.17       -0.34      1.28 o 
  -5   1  10        2.85        4.89      1.59 o 
  -4   1  10      216.85      239.85      5.65 o 
  -3   1  10     1896.87     2186.36     36.23 o 
  -2   1  10      133.49      146.54      5.05 o 
  -1   1  10      235.65      259.25      5.86 o 
   0   1  10       83.56       68.93      4.61 o 
   1   1  10      938.07      951.56     13.60 o 
   2   1  10        2.72        3.94      1.68 o 
   3   1  10      899.62     1096.11     18.01 o 
   4   1  10      367.48      350.16      5.56 o 
   5   1  10        0.33        0.63      1.36 o 
   6   1  10       38.08       40.16      3.44 o 
   7   1  10      100.64       85.57      4.03 o 
   8   1  10       12.97       12.39      5.24 o 
   9   1  10        0.77        2.18      3.91 o 
  10   1  10        2.71       -1.60      5.27 o 
 -12   2  10        1.01       -1.01      4.83 o 
 -11   2  10        0.38       -0.28      4.72 o 
 -10   2  10        8.39        8.39      4.33 o 
  -9   2  10       74.07       68.32      6.91 o 
  -8   2  10       61.20       58.07      5.90 o 
  -7   2  10       52.36       61.07      5.06 o 
  -6   2  10      498.59      567.13      8.97 o 
  -5   2  10       58.03       70.01      3.03 o 
  -4   2  10       14.29       22.50      3.23 o 
  -3   2  10      139.76      122.98      6.33 o 
  -2   2  10      180.46      189.80      5.26 o 
  -1   2  10       48.92       69.18      3.05 o 
   0   2  10      496.52      499.31      8.82 o 
   1   2  10       75.98       71.56      4.28 o 
   2   2  10      137.15      159.73      4.45 o 
   3   2  10      484.22      552.35      6.75 o 
   4   2  10        3.16        0.67      2.08 o 
   5   2  10       65.76       56.51      2.20 o 
   6   2  10        0.16        0.78      1.20 o 
   7   2  10       12.71       11.83      2.54 o 
   8   2  10        0.92        0.25      2.46 o 
   9   2  10        4.65        5.88      5.23 o 
  10   2  10        0.01       -1.22      5.16 o 
 -11   3  10        1.33        0.65      3.57 o 
 -10   3  10        3.68       10.14      8.40 o 
  -9   3  10       68.38       57.08     14.03 o 
  -8   3  10       16.79       24.20      4.55 o 
  -7   3  10       87.87       96.78      6.87 o 
  -6   3  10     1197.33     1463.23     24.10 o 
  -5   3  10      155.11      156.24      4.95 o 
  -4   3  10        0.00        3.03      1.56 o 
  -3   3  10        4.52        3.52      1.62 o 
  -2   3  10      690.52      733.63     10.43 o 
  -1   3  10      108.70      120.99      3.84 o 
   0   3  10      645.25      704.83     10.07 o 
   1   3  10       14.17       10.67      2.60 o 
   2   3  10        7.87        6.26      1.45 o 
   3   3  10        0.04        2.42      1.06 o 
   4   3  10      673.01      739.67     13.90 o 
   5   3  10       59.36       63.29      3.11 o 
   6   3  10       56.50       66.74      3.50 o 
   7   3  10       76.15       73.82      8.10 o 
   8   3  10        3.87        4.75      2.26 o 
   9   3  10        2.76        5.50      3.21 o 
  10   3  10        3.05        8.88      3.94 o 
 -11   4  10        7.07        6.68      3.42 o 
 -10   4  10       14.08       16.23      6.85 o 
  -9   4  10        2.07        3.36      2.39 o 
  -8   4  10        7.64        6.68      2.13 o 
  -7   4  10      129.51      137.06      5.41 o 
  -6   4  10       43.24       38.52      8.09 o 
  -5   4  10       87.09       58.43     12.09 o 
  -4   4  10      129.63      141.43      6.08 o 
  -3   4  10        8.48       11.88      3.31 o 
  -2   4  10        1.48        1.60      2.23 o 
  -1   4  10       49.65       60.28      3.07 o 
   0   4  10       18.56       16.07      3.11 o 
   1   4  10       44.45       38.96      5.24 o 
   2   4  10      105.91      115.69      6.92 o 
   3   4  10       46.97       46.94      3.27 o 
   4   4  10      323.08      305.53      6.90 o 
   5   4  10       38.37       33.78      3.29 o 
   6   4  10      161.97      176.96      6.49 o 
   7   4  10       70.93       78.68      9.84 o 
   8   4  10       17.67       12.79      4.64 o 
   9   4  10        0.07        4.03      1.98 o 
 -11   5  10        0.85        4.52      4.56 o 
 -10   5  10        1.27       -0.67      2.31 o 
  -9   5  10        1.64        4.90      3.48 o 
  -8   5  10        1.29        3.13      2.06 o 
  -7   5  10        3.31        2.63      1.41 o 
  -6   5  10      271.66      291.86      7.38 o 
  -5   5  10      297.47      336.64     11.22 o 
  -4   5  10       31.04       29.39      5.76 o 
  -3   5  10       74.40       78.64      4.50 o 
  -2   5  10      130.15      113.74      4.36 o 
  -1   5  10      114.50      107.72      9.69 o 
   0   5  10        0.12        1.99      1.00 o 
   1   5  10        0.86        2.39      1.95 o 
   2   5  10      143.97      135.32      4.63 o 
   3   5  10        0.42        2.72      1.21 o 
   4   5  10      353.03      354.87     12.88 o 
   5   5  10      201.58      213.65     11.82 o 
   6   5  10        8.98       11.10      3.69 o 
   7   5  10       55.98       40.13      7.08 o 
   8   5  10       24.61       29.86      7.21 o 
   9   5  10       34.88       31.61      8.88 o 
 -11   6  10       14.68        8.86      4.69 o 
 -10   6  10        7.05        8.94      3.99 o 
  -9   6  10        0.52        1.81      3.98 o 
  -8   6  10       24.57       20.06      5.23 o 
  -7   6  10       13.27       12.91      3.50 o 
  -6   6  10        0.49        3.86      1.72 o 
  -5   6  10        4.53        0.90      3.15 o 
  -4   6  10      670.89      750.85     24.14 o 
  -3   6  10       98.10       90.84      5.62 o 
  -2   6  10        0.38        1.64      1.89 o 
  -1   6  10       55.38       51.98      6.82 o 
   0   6  10       12.64       11.01      3.57 o 
   1   6  10       43.49       44.15      6.72 o 
   2   6  10       12.15        9.20      2.86 o 
   3   6  10      494.63      526.79     16.76 o 
   4   6  10       66.69       91.66      7.95 o 
   5   6  10        9.10        8.19      3.18 o 
   6   6  10        8.87        7.69      4.31 o 
   7   6  10        0.09        0.39      2.21 o 
   8   6  10       54.32       48.66     11.62 o 
   9   6  10       14.99       11.83      3.54 o 
 -10   7  10        9.11        7.61      4.90 o 
  -9   7  10        4.27        6.71      4.97 o 
  -8   7  10        7.41        4.80      2.12 o 
  -7   7  10       36.70       29.93      5.17 o 
  -6   7  10       53.07       47.58      4.04 o 
  -5   7  10      767.53      824.60     20.39 o 
  -4   7  10      697.10      774.30     20.38 o 
  -3   7  10      147.60      154.68      5.64 o 
  -2   7  10        4.37        3.63      1.24 o 
  -1   7  10       17.91       16.78      2.88 o 
   0   7  10       10.73       12.28      2.82 o 
   1   7  10      155.69      144.01      6.05 o 
   2   7  10       90.95       99.53      5.96 o 
   3   7  10      770.31      934.45     17.87 o 
   4   7  10        3.46        2.51      2.01 o 
   5   7  10        0.07        2.04      3.98 o 
   6   7  10       45.59       41.04     10.59 o 
   7   7  10       21.50       17.00      7.36 o 
   8   7  10       29.91       29.27      9.54 o 
  -9   8  10        2.50        5.04      3.94 o 
  -8   8  10        1.51        2.92      3.85 o 
  -7   8  10       14.26        9.46      3.26 o 
  -6   8  10       28.86       22.51      4.53 o 
  -5   8  10       42.53       28.60      5.22 o 
  -4   8  10        1.02        1.00      2.04 o 
  -3   8  10      113.15      106.58      4.93 o 
  -2   8  10       18.74       13.96      2.82 o 
  -1   8  10        5.11        1.59      1.99 o 
   0   8  10      165.04      167.26      6.10 o 
   1   8  10      201.81      212.38     11.83 o 
   2   8  10       13.19       12.66      3.65 o 
   3   8  10        0.03        0.96      3.01 o 
   4   8  10       12.24        5.29      7.13 o 
   5   8  10       10.62       15.07      5.29 o 
   6   8  10        7.70        6.41      4.73 o 
   7   8  10       14.66        4.62      5.12 o 
   8   8  10       15.60       16.63      4.34 o 
  -9   9  10        8.65        5.75      5.30 o 
  -8   9  10        3.63        1.68      9.13 o 
  -7   9  10        5.06        3.68      2.53 o 
  -6   9  10        3.15        5.74      1.78 o 
  -5   9  10        0.37       -0.78      2.40 o 
  -4   9  10       25.70       22.03      4.45 o 
  -3   9  10        1.53       -0.04      3.79 o 
  -2   9  10       17.91       13.80      4.27 o 
  -1   9  10        6.57        4.86      2.19 o 
   0   9  10      157.91      180.07      7.56 o 
   1   9  10      235.19      237.88      8.86 o 
   2   9  10       27.82       33.89      6.82 o 
   3   9  10       44.12       46.44      4.51 o 
   4   9  10        0.16        4.60      3.43 o 
   5   9  10       31.16       28.75      7.66 o 
   6   9  10        0.54        0.66      3.03 o 
   7   9  10        9.94       10.47      6.36 o 
  -8  10  10       12.18       13.71      6.77 o 
  -7  10  10        0.94        3.18      6.19 o 
  -6  10  10        0.43        1.18      2.56 o 
  -5  10  10       27.34       21.37      6.26 o 
  -4  10  10       31.22       31.34      7.27 o 
  -3  10  10        6.74       11.33      2.93 o 
  -2  10  10        0.01        1.68      1.97 o 
  -1  10  10       73.28       69.71     13.10 o 
   0  10  10        4.22        4.98      2.32 o 
   1  10  10        5.40        5.62      2.18 o 
   2  10  10      187.62      231.38      6.88 o 
   3  10  10        2.77        5.56      4.28 o 
   4  10  10        9.99        9.88      4.45 o 
   5  10  10       14.75       20.13      7.62 o 
   6  10  10       54.46       57.47     20.10 o 
  -7  11  10        4.09        4.56      5.92 o 
  -6  11  10        0.00        4.72      2.87 o 
  -5  11  10        9.58       10.91      3.91 o 
  -4  11  10       23.02       22.50      5.22 o 
  -3  11  10        0.22        2.38      3.20 o 
  -2  11  10       12.73        9.26      2.72 o 
  -1  11  10       20.22       18.26      3.89 o 
   0  11  10       62.34       52.96     10.17 o 
   1  11  10       15.17       12.58      4.68 o 
   2  11  10      165.21      191.17      8.73 o 
   3  11  10       11.03       11.88      6.68 o 
   4  11  10        1.86        9.39      5.10 o 
   5  11  10        0.25        2.49      3.96 o 
  -5  12  10        0.75        5.62      2.11 o 
  -4  12  10        6.22        8.02      2.47 o 
  -3  12  10        0.00        1.73      3.19 o 
  -2  12  10        3.70        4.85      2.10 o 
  -1  12  10        1.15        2.66      2.79 o 
   0  12  10        0.14       -0.14      2.79 o 
   1  12  10        0.00        1.52      2.41 o 
   2  12  10        9.10        3.89      4.64 o 
   3  12  10       79.96       72.57     28.73 o 
  -2  13  10        1.24        4.45      2.35 o 
  -1  13  10        0.73        4.47      2.23 o 
   0  13  10        2.52        4.46      1.90 o 
   1  13  10        0.51        7.18      5.79 o 
 -11   0  11        0.27        0.25      2.88 o 
  -9   0  11        2.05        2.58      4.58 o 
  -7   0  11        1.41        4.80      3.22 o 
  -5   0  11        4.31        3.10      1.56 o 
  -3   0  11       19.19       32.77      8.50 o 
  -1   0  11     1102.81     1173.30     26.16 o 
   1   0  11      239.10      289.21      8.21 o 
   3   0  11      681.95      721.96     10.62 o 
   5   0  11       68.54       40.90      8.22 o 
   7   0  11       40.44       48.86      7.01 o 
   9   0  11        0.95        2.83      3.53 o 
 -11   1  11        0.26        2.98      4.96 o 
 -10   1  11       14.01       16.57      8.06 o 
  -9   1  11        2.47        2.74      3.79 o 
  -8   1  11        3.74        2.15      3.34 o 
  -7   1  11        4.21        1.32      4.00 o 
  -6   1  11       21.70       12.82      4.12 o 
  -5   1  11       15.39       19.23      3.11 o 
  -4   1  11       89.21       80.47     16.18 o 
  -3   1  11      242.44      220.38      8.09 o 
  -2   1  11      124.66      141.56      4.73 o 
  -1   1  11      225.49      209.10      6.01 o 
   0   1  11      500.25      532.83     10.38 o 
   1   1  11       15.67       16.17      2.27 o 
   2   1  11      454.66      484.67      7.91 o 
   3   1  11        0.00       -0.29      1.80 o 
   4   1  11      182.76      184.68      5.51 o 
   5   1  11      245.69      249.30      5.63 o 
   6   1  11      145.25      156.11      6.93 o 
   7   1  11       18.19        8.70      2.44 o 
   8   1  11        6.32        3.84      1.95 o 
   9   1  11        9.50        8.46      4.76 o 
  10   1  11       12.98       14.52      5.74 o 
 -11   2  11        0.58        5.71      4.61 o 
 -10   2  11        9.75        3.34      3.36 o 
  -9   2  11       21.35       13.55      4.38 o 
  -8   2  11      250.39      296.99     21.42 o 
  -7   2  11       27.75       31.76      9.37 o 
  -6   2  11        6.61        7.14      1.73 o 
  -5   2  11       13.24       10.60      2.60 o 
  -4   2  11       81.73       88.39      3.36 o 
  -3   2  11      503.16      608.93     11.25 o 
  -2   2  11        3.82        0.64      2.54 o 
  -1   2  11      457.23      477.80     11.25 o 
   0   2  11      611.78      597.62      8.84 o 
   1   2  11       82.03       75.02      3.88 o 
   2   2  11      404.23      396.66      5.47 o 
   3   2  11       11.25        9.00      2.54 o 
   4   2  11       57.15       59.90      2.92 o 
   5   2  11       74.80       59.47      4.37 o 
   6   2  11       47.34       37.36      3.15 o 
   7   2  11        0.20        1.30      1.89 o 
   8   2  11       32.22       26.60      5.56 o 
   9   2  11        0.00       -2.08      5.45 o 
  10   2  11       17.87       15.04      7.82 o 
 -11   3  11        2.28        1.89      3.16 o 
 -10   3  11        0.03        2.21      3.42 o 
  -9   3  11        6.40        3.06      2.74 o 
  -8   3  11       32.98       27.98      5.68 o 
  -7   3  11        2.91        0.50      2.18 o 
  -6   3  11      229.65      248.47      8.88 o 
  -5   3  11       72.97       68.20     11.09 o 
  -4   3  11        0.52        2.83      1.66 o 
  -3   3  11        9.98        9.57      1.86 o 
  -2   3  11       14.10       18.66      2.67 o 
  -1   3  11       77.85       89.17      3.19 o 
   0   3  11     1220.94     1307.81     15.46 o 
   1   3  11        0.12       -0.39      1.50 o 
   2   3  11       28.02       29.83      4.35 o 
   3   3  11      106.19       99.98      5.79 o 
   4   3  11        0.59        1.48      1.24 o 
   5   3  11      181.71      203.18      3.30 o 
   6   3  11        3.44        4.87      2.30 o 
   7   3  11       10.44        7.31      2.44 o 
   8   3  11        0.05        3.78      2.57 o 
   9   3  11        0.07        1.65      5.18 o 
 -11   4  11        0.39        3.53      4.17 o 
 -10   4  11        5.73        9.31      3.46 o 
  -9   4  11        4.85       10.47      3.12 o 
  -8   4  11        6.89        5.27      2.84 o 
  -7   4  11       17.12       15.57      4.59 o 
  -6   4  11      188.48      192.17      8.70 o 
  -5   4  11      889.61      941.96     23.54 o 
  -4   4  11        0.73        0.57      3.17 o 
  -3   4  11      233.98      252.11      6.31 o 
  -2   4  11      200.51      222.90      4.58 o 
  -1   4  11       14.82       18.86      3.27 o 
   0   4  11      508.27      516.06     12.99 o 
   1   4  11      275.63      265.76      6.06 o 
   2   4  11       60.74       64.37      3.92 o 
   3   4  11       69.46       62.78      3.92 o 
   4   4  11      168.75      187.46      6.48 o 
   5   4  11        1.47        1.02      1.28 o 
   6   4  11        0.16       -0.84      4.20 o 
   7   4  11        0.08        3.99      8.90 o 
   8   4  11        5.26        5.33      2.29 o 
   9   4  11        1.43        3.63      3.01 o 
 -11   5  11        0.14        5.43      3.41 o 
 -10   5  11        2.58        3.93      2.38 o 
  -9   5  11       51.26       46.21      6.45 o 
  -8   5  11       14.10       14.45      4.42 o 
  -7   5  11       81.85       82.68      8.38 o 
  -6   5  11      332.93      373.51      8.52 o 
  -5   5  11       11.81       20.19      7.07 o 
  -4   5  11      399.30      383.99      9.46 o 
  -3   5  11        5.54       12.53      3.43 o 
  -2   5  11       55.00       35.01      5.91 o 
  -1   5  11        0.43        1.96      2.04 o 
   0   5  11      169.04      153.71      4.86 o 
   1   5  11      122.98      128.75      4.41 o 
   2   5  11       31.93       30.74      4.71 o 
   3   5  11       10.14        7.57      3.00 o 
   4   5  11      934.35     1004.81     13.60 o 
   5   5  11       30.42       28.11      4.93 o 
   6   5  11       11.14       12.53      4.12 o 
   7   5  11        0.26        4.31      3.10 o 
   8   5  11       23.15       19.58      4.67 o 
   9   5  11       10.21        6.65      2.65 o 
 -10   6  11        3.47        5.92      5.20 o 
  -9   6  11       16.53       15.22      7.22 o 
  -8   6  11        1.91        1.43      2.03 o 
  -7   6  11      167.66      207.63      7.02 o 
  -6   6  11        6.37        5.39      2.55 o 
  -5   6  11        6.64        1.32      2.83 o 
  -4   6  11      865.48      972.31     21.74 o 
  -3   6  11       41.67       34.80      8.18 o 
  -2   6  11        8.03        6.38      1.81 o 
  -1   6  11       15.57       15.40      2.83 o 
   0   6  11       92.72      103.28      4.52 o 
   1   6  11      375.91      398.21      8.57 o 
   2   6  11        2.08        0.17      2.03 o 
   3   6  11     1081.79     1281.75     22.62 o 
   4   6  11        0.45        0.39      1.41 o 
   5   6  11        3.43        7.28      4.72 o 
   6   6  11       15.00        9.18      3.61 o 
   7   6  11        0.37        3.86      1.99 o 
   8   6  11        1.35       11.87      3.24 o 
 -10   7  11       13.89       11.79      5.18 o 
  -9   7  11        6.23        8.46      4.97 o 
  -8   7  11       35.55       26.91      7.40 o 
  -7   7  11        2.61        4.67      2.27 o 
  -6   7  11        2.26        5.00      1.95 o 
  -5   7  11      532.51      606.59     16.68 o 
  -4   7  11        4.43        6.26      2.19 o 
  -3   7  11      100.96      114.18      4.10 o 
  -2   7  11       24.46       25.02      3.65 o 
  -1   7  11       10.51       16.29      2.46 o 
   0   7  11        3.25        5.36      2.79 o 
   1   7  11       63.10       72.68      4.81 o 
   2   7  11       19.08       18.87      3.56 o 
   3   7  11      628.18      723.49     19.16 o 
   4   7  11       56.33       51.88      8.15 o 
   5   7  11      105.47      124.31      8.72 o 
   6   7  11        2.97        4.14      3.59 o 
   7   7  11       18.35       24.60      7.22 o 
   8   7  11        4.82        4.18      3.77 o 
  -9   8  11        5.37        9.80      3.91 o 
  -8   8  11        3.28        3.10      6.40 o 
  -7   8  11        8.28        4.58      2.10 o 
  -6   8  11       72.63       80.50     10.82 o 
  -5   8  11       68.76       68.26      4.34 o 
  -4   8  11       71.39       78.14      5.47 o 
  -3   8  11       13.73       10.73      2.96 o 
  -2   8  11      302.57      315.63      9.01 o 
  -1   8  11       38.89       30.81      6.45 o 
   0   8  11       84.85       77.36      6.92 o 
   1   8  11       79.67       68.60      5.98 o 
   2   8  11       87.23       90.65      6.71 o 
   3   8  11      110.19      109.96      8.29 o 
   4   8  11       33.69       39.68     10.81 o 
   5   8  11        0.16        4.85      4.74 o 
   6   8  11        0.54       -4.30      4.65 o 
   7   8  11        2.53        3.59      4.18 o 
  -9   9  11        1.15        4.13      4.43 o 
  -8   9  11        0.41        1.58      4.01 o 
  -7   9  11        1.00        2.79      3.63 o 
  -6   9  11       25.61       23.35      4.72 o 
  -5   9  11        0.98        1.77      1.97 o 
  -4   9  11        8.36        6.79      2.98 o 
  -3   9  11       53.64       53.15      8.73 o 
  -2   9  11      102.77      116.65      7.23 o 
  -1   9  11       19.28       22.16      4.61 o 
   0   9  11        6.48        4.62      2.75 o 
   1   9  11      138.89      123.51     14.48 o 
   2   9  11       95.42       99.74      5.44 o 
   3   9  11        0.20        6.97      3.72 o 
   4   9  11       10.61       11.05      5.11 o 
   5   9  11        5.53        4.53      5.37 o 
   6   9  11        2.79        4.54      6.30 o 
   7   9  11       15.75       16.21      7.00 o 
  -8  10  11        0.00        0.92      4.84 o 
  -7  10  11       41.21       36.50     14.67 o 
  -6  10  11        7.35        5.64      2.89 o 
  -5  10  11        5.20        4.98      1.96 o 
  -4  10  11       13.29       10.26      3.27 o 
  -3  10  11        1.77        4.69      2.04 o 
  -2  10  11       32.89       24.19      5.99 o 
  -1  10  11        0.77        2.65      2.67 o 
   0  10  11       46.29       41.55      8.94 o 
   1  10  11       43.78       32.65      7.67 o 
   2  10  11       17.95       17.12      4.58 o 
   3  10  11        0.28        1.49      7.40 o 
   4  10  11       30.79       28.71     10.95 o 
   5  10  11       16.05       19.40     11.55 o 
   6  10  11        2.52        6.83      6.63 o 
  -6  11  11        0.07       -1.54      4.06 o 
  -5  11  11        1.02        4.20      2.22 o 
  -4  11  11        1.57       -0.70      2.66 o 
  -3  11  11        6.69        9.27      6.67 o 
  -2  11  11        0.13        2.09      2.42 o 
  -1  11  11        2.03        3.82      2.35 o 
   0  11  11       16.93       16.73      4.70 o 
   1  11  11        2.75        4.86      2.23 o 
   2  11  11       24.90       17.84      6.63 o 
   3  11  11       11.63        5.52      4.44 o 
   4  11  11       19.25       12.24      5.01 o 
  -5  12  11        0.01        4.77      2.48 o 
  -4  12  11       13.64       14.86      3.97 o 
  -3  12  11        1.17        1.45      3.10 o 
  -2  12  11        3.63        7.01      3.14 o 
  -1  12  11        0.96        4.78      2.44 o 
   0  12  11        9.56       10.99      3.49 o 
   1  12  11        2.99        3.58      4.31 o 
   2  12  11       10.05       11.58      4.89 o 
   3  12  11        1.24       11.23      7.92 o 
  -8   0  12      383.07      413.68     18.23 o 
  -6   0  12       36.74       42.01      6.41 o 
  -4   0  12      130.02      133.83      6.89 o 
  -2   0  12     1970.70     2351.54     23.86 o 
   0   0  12      357.55      373.83     12.72 o 
   2   0  12       88.58       82.00     14.90 o 
   4   0  12        2.66        6.74      2.57 o 
   6   0  12      184.75      156.94      5.91 o 
   8   0  12        3.00        5.23      8.29 o 
 -11   1  12        4.00        3.49      2.66 o 
 -10   1  12        0.00        2.11      2.86 o 
  -9   1  12        6.10        5.35      2.44 o 
  -8   1  12       51.92       54.75     13.85 o 
  -7   1  12       89.72       85.71      6.52 o 
  -6   1  12        0.18        2.05      0.99 o 
  -5   1  12      205.16      250.31      5.36 o 
  -4   1  12      526.92      643.92     11.08 o 
  -3   1  12        1.41        2.53      1.02 o 
  -2   1  12      140.14      188.58     10.87 o 
  -1   1  12       97.43       78.84      3.39 o 
   0   1  12      540.87      552.17     10.40 o 
   1   1  12        1.69        2.35      1.65 o 
   2   1  12       46.18       55.20      3.55 o 
   3   1  12       67.22       80.26      3.72 o 
   4   1  12       72.19       73.68      3.26 o 
   5   1  12       78.32       61.17      3.98 o 
   6   1  12       10.27        3.70      1.60 o 
   7   1  12       13.36       10.23      3.04 o 
   8   1  12        3.49        3.65      3.52 o 
   9   1  12        0.07        6.61      3.85 o 
 -11   2  12        6.33        6.29      4.08 o 
 -10   2  12        5.75        4.85      2.97 o 
  -9   2  12        2.90        2.63      2.68 o 
  -8   2  12        0.08       -1.69      3.54 o 
  -7   2  12      684.10      809.72     14.38 o 
  -6   2  12       58.01       63.94      3.89 o 
  -5   2  12      109.15      110.68      4.44 o 
  -4   2  12       15.55       20.50      5.54 o 
  -3   2  12      847.15      925.82     11.18 o 
  -2   2  12      247.71      255.00      4.93 o 
  -1   2  12      143.29      158.32      3.68 o 
   0   2  12      227.81      209.85      4.75 o 
   1   2  12       88.19       90.87      4.79 o 
   2   2  12      127.25      122.93      5.01 o 
   3   2  12        0.83        3.30      1.55 o 
   4   2  12        2.81        0.83      1.93 o 
   5   2  12      456.56      530.94     11.45 o 
   6   2  12        2.38        3.32      1.17 o 
   7   2  12       81.26       81.73      6.78 o 
   8   2  12        8.56        7.43      2.43 o 
   9   2  12       11.24       13.89      4.98 o 
 -11   3  12       11.61        5.15      5.70 o 
 -10   3  12        0.28       -0.07      3.68 o 
  -9   3  12        7.08        7.22      2.51 o 
  -8   3  12        7.21        1.57      2.87 o 
  -7   3  12        0.00       -1.34      3.47 o 
  -6   3  12        0.40        6.08      3.96 o 
  -5   3  12        4.96        9.17      3.76 o 
  -4   3  12        9.30        1.23      4.20 o 
  -3   3  12        0.63        2.35      1.03 o 
  -2   3  12        1.09        1.25      1.11 o 
  -1   3  12      545.14      627.81     15.53 o 
   0   3  12      485.65      482.05     16.48 o 
   1   3  12      198.82      190.38      4.72 o 
   2   3  12      256.12      224.80      9.71 o 
   3   3  12      845.20      911.57     15.56 o 
   4   3  12        7.17        7.21      2.20 o 
   5   3  12       24.72       24.77      3.31 o 
   6   3  12        0.28        2.90      2.51 o 
   7   3  12        0.01        0.40      2.86 o 
   8   3  12        0.74        1.34      1.96 o 
   9   3  12        0.09        3.26      3.08 o 
 -11   4  12       10.04        8.49      7.76 o 
 -10   4  12        1.33        2.76      3.69 o 
  -9   4  12       16.13       14.52      4.23 o 
  -8   4  12       74.54       86.37      8.17 o 
  -7   4  12       45.28       47.62     11.74 o 
  -6   4  12      381.44      412.79      9.09 o 
  -5   4  12       97.35       93.07      5.96 o 
  -4   4  12      165.10      193.44      6.50 o 
  -3   4  12       40.93       52.64     10.16 o 
  -2   4  12      493.59      477.00     11.41 o 
  -1   4  12       74.63       69.37      3.29 o 
   0   4  12       30.66       30.07      6.23 o 
   1   4  12       62.30       69.82      5.74 o 
   2   4  12       52.39       68.99      4.41 o 
   3   4  12        3.60        2.89      2.44 o 
   4   4  12        0.30        0.27      1.49 o 
   5   4  12       45.11       34.43      3.64 o 
   6   4  12       69.48       73.96      6.73 o 
   7   4  12       87.46      115.99     17.21 o 
   8   4  12        3.35        3.73      2.91 o 
   9   4  12       14.83       20.92      6.22 o 
 -11   5  12       22.92       14.24      8.80 o 
 -10   5  12        4.91        7.11      3.93 o 
  -9   5  12        9.69       10.92      3.10 o 
  -8   5  12       72.49       81.04      7.92 o 
  -7   5  12      366.57      461.74     10.99 o 
  -6   5  12        3.55        4.55      3.17 o 
  -5   5  12        4.59        4.43      3.12 o 
  -4   5  12      327.67      331.82      9.40 o 
  -3   5  12      127.17      127.61      8.81 o 
  -2   5  12      841.67      923.90     17.33 o 
  -1   5  12        0.00       -0.33      1.74 o 
   0   5  12        6.19        6.93      1.98 o 
   1   5  12       64.63       69.96      4.34 o 
   2   5  12        0.07       -0.44      2.38 o 
   3   5  12      587.69      696.45     17.40 o 
   4   5  12      535.64      618.73     19.07 o 
   5   5  12      102.51       90.73     19.84 o 
   6   5  12        2.76        2.84      2.95 o 
   7   5  12        0.36        2.21      2.53 o 
   8   5  12       15.27       15.40      4.00 o 
   9   5  12       69.53       99.62     23.67 o 
 -10   6  12        0.42       -2.41      7.49 o 
  -9   6  12        0.86        1.74      2.49 o 
  -8   6  12       97.16       76.03     16.28 o 
  -7   6  12        0.53        2.24      2.38 o 
  -6   6  12       59.76       66.72      5.54 o 
  -5   6  12      128.19      136.15      5.16 o 
  -4   6  12       45.06       46.78      9.57 o 
  -3   6  12        4.64        5.64      2.44 o 
  -2   6  12      255.40      240.34      7.14 o 
  -1   6  12       92.02       78.77      5.61 o 
   0   6  12       88.60       81.52      6.01 o 
   1   6  12      124.45      135.75      4.61 o 
   2   6  12      352.00      348.40      9.53 o 
   3   6  12      154.46      155.01      6.99 o 
   4   6  12       19.30       12.51      3.98 o 
   5   6  12        2.46        7.44      3.00 o 
   6   6  12       11.74        9.80      4.03 o 
   7   6  12        3.09        5.15      2.23 o 
   8   6  12       17.14       13.30      4.40 o 
 -10   7  12        3.82        6.09      3.56 o 
  -9   7  12        1.91        3.56      4.64 o 
  -8   7  12        0.71        3.26      1.94 o 
  -7   7  12       28.42       24.41      5.78 o 
  -6   7  12       19.48       18.48      3.32 o 
  -5   7  12       20.19       14.03      3.04 o 
  -4   7  12       37.24       43.36      6.77 o 
  -3   7  12        0.17        0.21      2.72 o 
  -2   7  12        1.19        0.64      2.44 o 
  -1   7  12       11.32        6.87      2.62 o 
   0   7  12       98.60       88.02      4.81 o 
   1   7  12       33.78       35.68      7.70 o 
   2   7  12        0.97        3.26      2.90 o 
   3   7  12        5.92        3.18      2.96 o 
   4   7  12        0.04       -3.34      4.67 o 
   5   7  12        0.05        4.16      2.73 o 
   6   7  12       10.74       12.30      3.90 o 
   7   7  12        5.39        3.21      2.52 o 
   8   7  12        4.44        7.48      3.10 o 
  -9   8  12        0.01       -2.87      8.38 o 
  -8   8  12        1.93        2.53      6.53 o 
  -7   8  12       20.83       15.30      4.73 o 
  -6   8  12       50.85       44.00      9.62 o 
  -5   8  12        0.19        3.85      2.07 o 
  -4   8  12       13.26       10.08      3.22 o 
  -3   8  12      116.10      101.48      5.67 o 
  -2   8  12        4.61        6.60      2.86 o 
  -1   8  12        2.96        5.09      2.37 o 
   0   8  12       55.01       45.92      9.22 o 
   1   8  12       47.56       44.49      8.19 o 
   2   8  12       11.09       13.72      4.34 o 
   3   8  12        5.65        7.37      2.57 o 
   4   8  12        0.78       -0.05      6.55 o 
   5   8  12        0.28        4.27      3.71 o 
   6   8  12        2.88        6.42      3.72 o 
   7   8  12       17.00       19.63      7.29 o 
  -8   9  12        4.72        2.92      4.91 o 
  -7   9  12        4.66        4.03      2.51 o 
  -6   9  12        5.93        3.69      2.83 o 
  -5   9  12        2.72        2.08      2.47 o 
  -4   9  12       29.20       27.19      5.71 o 
  -3   9  12       43.75       42.99      8.36 o 
  -2   9  12        0.65        2.30      2.26 o 
  -1   9  12       20.76       20.71      5.34 o 
   0   9  12        9.70        8.40      4.00 o 
   1   9  12      377.69      412.34     10.34 o 
   2   9  12       31.45       29.33      8.19 o 
   3   9  12       50.57       45.52     11.09 o 
   4   9  12        8.73        7.06      4.51 o 
   5   9  12        0.01        6.44      4.62 o 
   6   9  12       22.98       31.52     11.13 o 
  -7  10  12        0.80        2.35      4.50 o 
  -6  10  12        6.28        2.80      1.99 o 
  -5  10  12       13.73        8.77      2.53 o 
  -4  10  12        5.50        5.54      3.01 o 
  -3  10  12        0.70        1.10      2.30 o 
  -2  10  12        2.52        4.14      2.07 o 
  -1  10  12        0.63        4.46      2.53 o 
   0  10  12        0.83        3.46      2.13 o 
   1  10  12       20.62       20.19      4.86 o 
   2  10  12        6.74        3.33      4.09 o 
   3  10  12        4.36        6.58      6.60 o 
   4  10  12        0.72        4.80      3.06 o 
   5  10  12        0.23        8.49      4.60 o 
  -6  11  12       44.74       34.93     11.54 o 
  -5  11  12        4.75        4.09      2.00 o 
  -4  11  12        0.75        1.89      2.26 o 
  -3  11  12        0.11        1.31      2.54 o 
  -2  11  12       34.92       33.53      7.30 o 
  -1  11  12        6.15        6.29      2.51 o 
   0  11  12        0.00        1.72      2.05 o 
   1  11  12        1.40        2.34      1.85 o 
   2  11  12        0.05        2.45      4.04 o 
   3  11  12        2.29        4.58      5.35 o 
   4  11  12        0.05        2.20      7.56 o 
  -4  12  12        9.25       10.03      3.12 o 
  -3  12  12        2.32        4.88      2.57 o 
  -2  12  12        2.64        1.57      2.61 o 
  -1  12  12        9.36       10.33      2.72 o 
   0  12  12        0.17        1.74      2.27 o 
   1  12  12        0.37        4.11      4.09 o 
   2  12  12        0.37        4.04      5.70 o 
 -11   0  13       16.05        9.37      6.90 o 
  -9   0  13        2.71        3.28      4.11 o 
  -7   0  13        0.13        2.25      7.43 o 
  -5   0  13      209.74      217.90     10.13 o 
  -3   0  13      280.66      319.62      9.84 o 
  -1   0  13      306.28      313.36     12.44 o 
   1   0  13        6.18        7.23      2.85 o 
   3   0  13        4.71        6.16      2.64 o 
   5   0  13       76.73       62.11      4.96 o 
   7   0  13       25.24       21.31      8.88 o 
   9   0  13        0.22        6.88      8.43 o 
 -11   1  13        1.68       -0.48      3.16 o 
 -10   1  13       12.43       10.40      8.81 o 
  -9   1  13       12.66        7.47      2.47 o 
  -8   1  13       21.37       19.34      5.77 o 
  -7   1  13       77.89       90.58     10.36 o 
  -6   1  13       31.48       35.29      6.56 o 
  -5   1  13       38.34       31.67      6.04 o 
  -4   1  13        1.59        1.64      3.26 o 
  -3   1  13      173.76      190.16     16.32 o 
  -2   1  13       19.18       22.52      8.21 o 
  -1   1  13        0.05        2.02      1.69 o 
   0   1  13        0.55       -0.61      2.65 o 
   1   1  13        2.65        1.27      2.59 o 
   2   1  13       65.57       70.83      4.00 o 
   3   1  13       15.21       10.44      2.98 o 
   4   1  13        0.15        1.03      1.54 o 
   5   1  13       79.68       66.56      4.64 o 
   6   1  13        2.97        2.74      1.47 o 
   7   1  13        0.20        2.58      2.21 o 
   8   1  13       23.68       13.48      8.91 o 
   9   1  13        0.79        3.59      3.62 o 
 -11   2  13        0.39        0.65      2.80 o 
 -10   2  13        2.95        3.25      2.87 o 
  -9   2  13       12.93       12.08      4.28 o 
  -8   2  13       24.82       20.70      6.80 o 
  -7   2  13       38.98       34.12      7.27 o 
  -6   2  13      343.92      357.84     10.92 o 
  -5   2  13        3.69        1.74      1.31 o 
  -4   2  13       90.75       99.59      4.61 o 
  -3   2  13      339.04      335.49      6.33 o 
  -2   2  13       17.29       21.54      3.90 o 
  -1   2  13       18.77       14.35      3.36 o 
   0   2  13      366.35      393.76     10.55 o 
   1   2  13      143.95      163.86      7.28 o 
   2   2  13      331.55      366.27     11.30 o 
   3   2  13      169.50      165.61      8.09 o 
   4   2  13       50.04       55.27      3.27 o 
   5   2  13        5.64        2.76      1.11 o 
   6   2  13       17.65       12.86      2.75 o 
   7   2  13        0.54        1.21      1.78 o 
   8   2  13        3.59        5.37      2.68 o 
   9   2  13        2.09        1.66      4.74 o 
 -11   3  13        0.00        1.88      3.43 o 
 -10   3  13       10.92        5.32      2.93 o 
  -9   3  13        0.94        2.55      2.15 o 
  -8   3  13       32.58       28.71      9.35 o 
  -7   3  13       44.74       48.21      9.16 o 
  -6   3  13      162.40      161.84      6.80 o 
  -5   3  13     1050.70     1195.52     36.34 o 
  -4   3  13       73.75       99.67      8.96 o 
  -3   3  13       34.76       31.15      3.94 o 
  -2   3  13       38.49       35.18      3.55 o 
  -1   3  13      117.99      109.70      5.53 o 
   0   3  13      114.78      115.94      5.68 o 
   1   3  13        1.12        2.92      1.35 o 
   2   3  13     1465.12     1658.39     48.07 o 
   3   3  13      274.92      272.31      6.33 o 
   4   3  13      138.54      155.32      7.91 o 
   5   3  13       87.44       94.63      4.50 o 
   6   3  13       45.92       44.37      7.22 o 
   7   3  13       70.07       47.47     12.54 o 
   8   3  13       17.42       15.04      4.52 o 
   9   3  13        0.11        2.15      4.28 o 
 -11   4  13        0.25        9.71      9.71 o 
 -10   4  13       32.26       20.78      5.77 o 
  -9   4  13        8.24        4.81      3.41 o 
  -8   4  13        1.47       -1.41      3.41 o 
  -7   4  13        0.01        1.70      2.69 o 
  -6   4  13       75.88       84.97      6.82 o 
  -5   4  13        0.44       -3.79      3.79 o 
  -4   4  13        0.87        7.39      2.65 o 
  -3   4  13      192.85      205.00      8.40 o 
  -2   4  13       76.38       70.02      7.04 o 
  -1   4  13      316.60      339.58     17.71 o 
   0   4  13        0.08        3.06      1.62 o 
   1   4  13       25.52       26.42      3.69 o 
   2   4  13       89.23       98.72      5.13 o 
   3   4  13       78.06       66.00      9.85 o 
   4   4  13        0.00       -1.97      2.30 o 
   5   4  13        4.79        4.50      1.66 o 
   6   4  13       12.97        8.15      3.82 o 
   7   4  13       72.37       78.28      8.60 o 
   8   4  13       42.68       39.00     10.56 o 
 -10   5  13       11.26        6.09      3.81 o 
  -9   5  13        1.57        4.06      2.06 o 
  -8   5  13       93.32       90.47     11.08 o 
  -7   5  13       61.55       79.09      6.60 o 
  -6   5  13        0.57        1.98      2.67 o 
  -5   5  13       13.20       10.81      3.51 o 
  -4   5  13       34.49       33.91      5.87 o 
  -3   5  13        9.58        6.38      2.93 o 
  -2   5  13       51.93       47.58      9.08 o 
  -1   5  13      105.05       93.15      4.63 o 
   0   5  13       19.84       19.86      4.52 o 
   1   5  13       18.77       18.93      3.75 o 
   2   5  13       13.94        6.98      2.41 o 
   3   5  13       55.99       60.60      4.62 o 
   4   5  13       20.22       20.74      3.74 o 
   5   5  13       18.71       11.84      4.95 o 
   6   5  13        2.68       -2.26      3.30 o 
   7   5  13       10.57       11.38      3.82 o 
   8   5  13        0.53        1.61      2.18 o 
 -10   6  13       10.63        6.16      5.90 o 
  -9   6  13        2.59        5.26      3.43 o 
  -8   6  13        6.51        6.20      3.57 o 
  -7   6  13        3.81        5.70      2.64 o 
  -6   6  13       42.08       50.94     12.31 o 
  -5   6  13        0.14        1.64      2.58 o 
  -4   6  13      312.26      353.99      6.77 o 
  -3   6  13        8.63        6.81      4.03 o 
  -2   6  13      392.98      404.26     17.73 o 
  -1   6  13      175.72      164.99      8.97 o 
   0   6  13       29.36       26.64      4.81 o 
   1   6  13       59.36       50.97      7.75 o 
   2   6  13        1.87        4.18      2.20 o 
   3   6  13      177.82      185.47      7.74 o 
   4   6  13      206.28      260.00      7.50 o 
   5   6  13        1.93        0.85      2.77 o 
   6   6  13       11.15       13.35      5.35 o 
   7   6  13        2.90        3.65      2.82 o 
   8   6  13        5.84       10.49      3.50 o 
  -9   7  13        2.34        5.57      3.98 o 
  -8   7  13        0.10        1.25      1.70 o 
  -7   7  13       52.03       45.07      8.74 o 
  -6   7  13        1.22        2.67      2.24 o 
  -5   7  13        3.09        0.72      2.31 o 
  -4   7  13      301.66      349.47      8.55 o 
  -3   7  13       13.71       12.00      4.11 o 
  -2   7  13        5.77        8.98      2.93 o 
  -1   7  13      234.86      217.20      6.90 o 
   0   7  13       15.96       15.54      4.37 o 
   1   7  13       86.44       87.72      5.56 o 
   2   7  13      119.88      119.13      6.20 o 
   3   7  13       78.74       67.71      9.45 o 
   4   7  13       11.50        6.93      4.72 o 
   5   7  13       49.84       45.13     11.05 o 
   6   7  13        1.16       -1.34      3.45 o 
   7   7  13        3.89        8.57      3.77 o 
  -9   8  13       10.47        9.81      4.64 o 
  -8   8  13        9.90       10.78      3.27 o 
  -7   8  13        7.67        7.14      3.80 o 
  -6   8  13        0.83        2.74      1.49 o 
  -5   8  13       53.75       42.08      8.03 o 
  -4   8  13       59.60       49.21      9.63 o 
  -3   8  13       41.80       40.09      7.90 o 
  -2   8  13       46.62       48.59      8.22 o 
  -1   8  13       15.96       19.13      3.49 o 
   0   8  13        0.56        2.83      1.84 o 
   1   8  13      387.65      481.98     30.77 o 
   2   8  13       56.85       51.93     12.37 o 
   3   8  13       44.97       55.94     13.36 o 
   4   8  13        6.38        8.53      4.71 o 
   5   8  13        7.33       10.94      4.51 o 
   6   8  13        7.15       13.13      4.82 o 
   7   8  13        0.47        4.06      4.48 o 
  -8   9  13        1.97        2.59      6.24 o 
  -7   9  13        0.65        3.50      3.05 o 
  -6   9  13        4.63        3.88      1.60 o 
  -5   9  13       76.08       83.58     11.60 o 
  -4   9  13        1.96        0.70      2.05 o 
  -3   9  13        1.23        4.47      1.95 o 
  -2   9  13       34.53       32.17      7.17 o 
  -1   9  13       70.01       76.19     10.14 o 
   0   9  13       37.54       37.51      7.80 o 
   1   9  13        6.04        4.76      2.61 o 
   2   9  13       31.78       23.05      5.81 o 
   3   9  13        3.59        7.97      5.07 o 
   4   9  13        0.92        8.26      4.77 o 
   5   9  13        0.02        2.36      5.40 o 
   6   9  13        0.10        3.19      3.77 o 
  -7  10  13        1.62        0.44      6.23 o 
  -6  10  13        0.08        0.37      1.91 o 
  -5  10  13        3.11        3.43      2.46 o 
  -4  10  13        5.23        5.24      2.26 o 
  -3  10  13        3.78        0.53      2.68 o 
  -2  10  13       29.21       27.28      6.01 o 
  -1  10  13       44.82       40.99     10.60 o 
   0  10  13       50.64       43.08      9.45 o 
   1  10  13        0.51        1.18      2.63 o 
   2  10  13       75.47       63.24     18.75 o 
   3  10  13        0.04       -4.32      6.00 o 
   4  10  13        0.28        2.55      5.15 o 
   5  10  13        0.79        2.45      2.44 o 
  -6  11  13        1.04        3.82      4.41 o 
  -5  11  13       27.42       30.39      7.88 o 
  -4  11  13        1.77        5.36      2.87 o 
  -3  11  13        3.92        3.83      2.73 o 
  -2  11  13        1.00        3.20      2.91 o 
  -1  11  13        2.11        4.27      1.85 o 
   0  11  13       12.34        8.56      2.82 o 
   1  11  13       10.46        6.50      2.37 o 
   2  11  13       82.34       90.61     29.45 o 
   3  11  13       13.28        8.44      6.02 o 
  -3  12  13        6.58        9.09      2.92 o 
  -2  12  13        8.21       10.30      3.32 o 
  -1  12  13        0.57        3.85      1.86 o 
   0  12  13        0.07        1.75      2.07 o 
   1  12  13       17.48        8.37      6.29 o 
 -10   0  14       13.03        8.30      9.73 o 
  -8   0  14       26.37       19.97      9.54 o 
  -6   0  14       18.19       28.35     10.80 o 
  -4   0  14       13.83       22.58      7.09 o 
  -2   0  14        2.37       10.43      3.62 o 
   0   0  14       58.18       62.43     15.06 o 
   2   0  14        6.29        7.41      2.59 o 
   4   0  14        1.02        1.06      2.07 o 
   6   0  14       83.99       61.05      5.02 o 
   8   0  14       18.05       11.69      6.91 o 
 -11   1  14        5.85        6.74      5.60 o 
 -10   1  14        0.01        1.86      2.62 o 
  -9   1  14        0.05        0.82      3.05 o 
  -8   1  14        2.87        3.62      2.30 o 
  -7   1  14        6.21        9.61      3.70 o 
  -6   1  14      157.92      167.07      8.56 o 
  -5   1  14        0.01        1.88      2.63 o 
  -4   1  14       70.50       87.94     11.78 o 
  -3   1  14      203.61      237.11      9.79 o 
  -2   1  14        5.01       -0.05      2.71 o 
  -1   1  14        1.37        2.37      3.21 o 
   0   1  14        6.45        6.71      3.84 o 
   1   1  14     1049.87     1194.77     26.98 o 
   2   1  14        4.20        2.61      2.43 o 
   3   1  14       23.08       20.71      3.94 o 
   4   1  14        2.48        2.60      1.27 o 
   5   1  14        2.82        0.22      1.36 o 
   6   1  14       26.25       23.00      3.82 o 
   7   1  14        7.75        6.03      2.50 o 
   8   1  14        4.16        9.19      5.99 o 
   9   1  14        0.66        2.56      5.45 o 
 -11   2  14       10.12        6.08      4.26 o 
 -10   2  14        0.31        2.98      4.91 o 
  -9   2  14        1.75        0.47      3.22 o 
  -8   2  14        7.17        6.25      3.32 o 
  -7   2  14       23.50       18.56      3.89 o 
  -6   2  14       67.19       83.74      4.56 o 
  -5   2  14      106.50       97.78      5.32 o 
  -4   2  14       24.61       24.95      5.30 o 
  -3   2  14       89.11       91.12      6.46 o 
  -2   2  14        4.34        3.29      1.19 o 
  -1   2  14       43.91       51.61      7.29 o 
   0   2  14       14.86        8.75      3.97 o 
   1   2  14       69.80       59.76      9.32 o 
   2   2  14        6.20       10.07      2.74 o 
   3   2  14        2.18        1.36      2.36 o 
   4   2  14      149.69      148.92      5.22 o 
   5   2  14      151.38      161.90      4.00 o 
   6   2  14        2.82        2.39      1.73 o 
   7   2  14       21.16       15.72      4.41 o 
   8   2  14        0.02        2.96      3.66 o 
   9   2  14        1.26        6.62      4.58 o 
 -11   3  14       15.27       10.96      8.55 o 
 -10   3  14        0.57        2.53      2.27 o 
  -9   3  14       12.63       10.28      4.67 o 
  -8   3  14        5.21        4.67      3.01 o 
  -7   3  14        0.15       -2.07      2.72 o 
  -6   3  14      107.71      100.38      7.90 o 
  -5   3  14      423.32      467.60     15.65 o 
  -4   3  14        8.25        8.36      3.17 o 
  -3   3  14        3.82        6.50      1.72 o 
  -2   3  14       55.06       48.99      7.67 o 
  -1   3  14        0.02        1.58      2.31 o 
   0   3  14       78.16       86.27      5.40 o 
   1   3  14      185.08      203.27      5.76 o 
   2   3  14     1278.31     1319.83     27.90 o 
   3   3  14       13.67       12.11      3.35 o 
   4   3  14        8.24        3.83      2.39 o 
   5   3  14       16.33       11.12      2.17 o 
   6   3  14       25.69       28.76      5.46 o 
   7   3  14       12.18        9.46      3.84 o 
   8   3  14        0.43        2.73      2.67 o 
 -10   4  14        5.22        8.67      5.14 o 
  -9   4  14       99.94      103.89     10.89 o 
  -8   4  14       32.91       31.30      8.09 o 
  -7   4  14       90.81       85.81     10.83 o 
  -6   4  14        6.21        3.30      2.58 o 
  -5   4  14      234.08      249.42     13.39 o 
  -4   4  14      203.68      224.85     15.11 o 
  -3   4  14       64.99       52.57      6.57 o 
  -2   4  14      310.65      348.75     19.36 o 
  -1   4  14       41.97       45.00      4.92 o 
   0   4  14       16.30       25.81      4.12 o 
   1   4  14        8.18        7.67      1.90 o 
   2   4  14      133.49      144.51      5.61 o 
   3   4  14       66.56       58.77      3.98 o 
   4   4  14        0.11       -0.89      2.70 o 
   5   4  14       46.19       43.89     11.25 o 
   6   4  14        3.56        2.75      2.29 o 
   7   4  14       41.50       39.08      9.97 o 
   8   4  14        6.54        2.74      2.17 o 
 -10   5  14       23.41       24.00     16.79 o 
  -9   5  14        3.03        2.61      2.78 o 
  -8   5  14        7.06        2.58      4.38 o 
  -7   5  14        7.92        9.57      2.83 o 
  -6   5  14       45.55       50.09     10.20 o 
  -5   5  14        1.66        2.58      2.15 o 
  -4   5  14        5.39        4.86      3.24 o 
  -3   5  14      100.68      103.17      7.14 o 
  -2   5  14        3.28        3.55      1.56 o 
  -1   5  14      226.20      230.37      6.06 o 
   0   5  14      174.30      181.16      7.62 o 
   1   5  14       16.18       18.93      4.02 o 
   2   5  14        7.34       12.42      3.23 o 
   3   5  14       10.68        8.41      2.57 o 
   4   5  14      139.16      156.64      5.91 o 
   5   5  14       49.96       56.30     11.69 o 
   6   5  14        0.00        4.93      2.04 o 
   7   5  14        9.21        3.81      2.49 o 
   8   5  14       30.13       23.93      7.23 o 
 -10   6  14       24.60       15.61      8.70 o 
  -9   6  14        5.78        4.64      4.69 o 
  -8   6  14       28.84       23.87      7.22 o 
  -7   6  14      163.49      164.24      8.95 o 
  -6   6  14        0.34        2.37      2.10 o 
  -5   6  14       67.28       57.24      8.31 o 
  -4   6  14      205.97      220.11      8.03 o 
  -3   6  14      120.02      129.18      5.63 o 
  -2   6  14       14.59        9.41      2.57 o 
  -1   6  14       77.24       89.14      6.44 o 
   0   6  14       19.24       21.78      4.13 o 
   1   6  14      143.21      133.22      8.25 o 
   2   6  14      103.42      107.87      5.07 o 
   3   6  14        1.10        1.21      2.49 o 
   4   6  14        7.47        2.88      4.75 o 
   5   6  14        0.74        4.10      1.92 o 
   6   6  14       12.23       12.48      7.92 o 
   7   6  14       18.52       26.28      7.32 o 
  -9   7  14        7.75       14.16      6.75 o 
  -8   7  14       64.24       50.70     13.95 o 
  -7   7  14        4.82        5.57      2.87 o 
  -6   7  14       23.39       24.13      6.58 o 
  -5   7  14        3.20        3.64      2.75 o 
  -4   7  14      225.58      258.65      8.34 o 
  -3   7  14        5.57        3.21      3.07 o 
  -2   7  14       57.42       59.11      4.21 o 
  -1   7  14      101.85       94.75      4.72 o 
   0   7  14       64.26       66.39      6.40 o 
   1   7  14      268.23      320.38     10.83 o 
   2   7  14      151.53      160.06      7.08 o 
   3   7  14        3.06        3.10      2.35 o 
   4   7  14       35.10       49.45     11.89 o 
   5   7  14       14.61       18.14      4.91 o 
   6   7  14        5.88        4.03      2.89 o 
   7   7  14       32.60       24.15      5.64 o 
  -8   8  14       15.97       10.80      5.43 o 
  -7   8  14       18.87       16.98      4.72 o 
  -6   8  14        1.25        0.96      2.73 o 
  -5   8  14        6.31        7.62      3.14 o 
  -4   8  14        0.09        1.21      2.59 o 
  -3   8  14        7.43        6.13      2.90 o 
  -2   8  14        2.16        4.31      2.47 o 
  -1   8  14        7.21        8.54      2.73 o 
   0   8  14        4.55        3.32      3.81 o 
   1   8  14      319.22      369.26     17.76 o 
   2   8  14       12.71        8.83      6.23 o 
   3   8  14        6.53        4.25      5.97 o 
   4   8  14       32.76       30.53      5.90 o 
   5   8  14        0.15       -3.07      4.11 o 
   6   8  14        0.39        5.70      2.94 o 
  -8   9  14        3.71        5.09      2.67 o 
  -7   9  14        9.59       10.21      3.46 o 
  -6   9  14        0.04        2.51      1.46 o 
  -5   9  14        1.84        3.28      2.20 o 
  -4   9  14        1.52        0.19      2.89 o 
  -3   9  14        3.96        4.02      1.80 o 
  -2   9  14       46.74       45.63     11.91 o 
  -1   9  14        3.11        2.03      3.54 o 
   0   9  14        7.36        3.83      2.77 o 
   1   9  14        3.56        3.09      3.69 o 
   2   9  14       11.25       11.46      4.16 o 
   3   9  14        0.89        0.98      3.41 o 
   4   9  14       11.63       15.36      4.74 o 
   5   9  14        2.51        2.30      3.24 o 
  -7  10  14        5.48       12.37     10.53 o 
  -6  10  14        5.65        6.11      2.52 o 
  -5  10  14       12.42       16.48      5.04 o 
  -4  10  14       59.47       47.50     10.29 o 
  -3  10  14        8.28        7.14      2.98 o 
  -2  10  14       11.46        6.98      2.94 o 
  -1  10  14       19.37       17.65      5.12 o 
   0  10  14        2.04        4.12      3.80 o 
   1  10  14        0.04        5.11      3.02 o 
   2  10  14        1.04       -0.33      4.51 o 
   3  10  14       11.41       11.70      6.30 o 
   4  10  14        1.61        4.08      3.48 o 
  -5  11  14        0.08        1.88      1.16 o 
  -4  11  14        0.75        1.72      2.28 o 
  -3  11  14       18.39       14.13      4.60 o 
  -2  11  14        0.12       -0.52      2.40 o 
  -1  11  14       16.29       10.72      3.75 o 
   0  11  14        0.34        1.88      1.93 o 
   1  11  14       21.59       20.73      9.06 o 
   2  11  14        0.00        9.45      6.97 o 
   3  11  14        8.70        9.19      5.52 o 
  -2  12  14        0.05        4.13      2.07 o 
  -1  12  14        4.95        3.71      2.03 o 
  -9   0  15       11.47       10.75      7.06 o 
  -7   0  15        4.16       -2.92      6.24 o 
  -5   0  15      363.94      465.25     18.11 o 
  -3   0  15        7.25       25.91     10.10 o 
  -1   0  15       10.35        5.81      3.37 o 
   1   0  15       84.65      100.07      7.56 o 
   3   0  15        5.96       10.06      2.62 o 
   5   0  15      152.07      154.90      7.28 o 
   7   0  15        0.35       -3.24      7.64 o 
 -11   1  15        0.05        1.70      3.09 o 
 -10   1  15        3.35        7.27      3.22 o 
  -9   1  15        0.80        4.03      3.13 o 
  -8   1  15        1.85        6.53      3.24 o 
  -7   1  15      163.97      195.87      8.72 o 
  -6   1  15       62.99       71.88      7.91 o 
  -5   1  15       34.64       35.60      6.67 o 
  -4   1  15       20.72       17.82      4.45 o 
  -3   1  15        2.47        2.35      2.28 o 
  -2   1  15      164.17      163.53      9.47 o 
  -1   1  15        2.57        4.87      2.49 o 
   0   1  15     1372.34     1502.98     31.23 o 
   1   1  15       11.65       17.81      4.35 o 
   2   1  15        1.81        0.45      2.50 o 
   3   1  15       40.38       41.04      4.40 o 
   4   1  15        7.68        7.46      2.00 o 
   5   1  15        6.49        7.40      2.12 o 
   6   1  15        5.04        6.48      2.14 o 
   7   1  15       10.63        6.61      3.28 o 
   8   1  15        0.37       -1.74      5.65 o 
 -11   2  15        6.20       12.39      5.84 o 
 -10   2  15        9.15        9.13      4.23 o 
  -9   2  15        3.60        3.23      1.64 o 
  -8   2  15       18.41       23.63      7.27 o 
  -7   2  15       11.99       10.19      5.30 o 
  -6   2  15        3.42        1.81      3.01 o 
  -5   2  15        7.23        4.59      3.76 o 
  -4   2  15       35.45       45.64      7.44 o 
  -3   2  15        1.42        4.68      2.63 o 
  -2   2  15       23.59       23.51      3.67 o 
  -1   2  15       10.64        9.81      2.21 o 
   0   2  15        0.29        1.44      1.68 o 
   1   2  15      216.86      231.05      6.54 o 
   2   2  15      102.82      104.43      4.01 o 
   3   2  15        2.40        2.68      1.83 o 
   4   2  15      169.78      180.62      4.81 o 
   5   2  15        7.11        5.23      1.79 o 
   6   2  15       34.52       28.97      6.94 o 
   7   2  15        0.13       -0.33      2.48 o 
   8   2  15        3.63        1.61      3.88 o 
 -10   3  15        1.09        1.42      2.96 o 
  -9   3  15       22.49       20.01      7.21 o 
  -8   3  15       27.81       15.56      4.23 o 
  -7   3  15      148.96      173.04     11.27 o 
  -6   3  15       60.74       63.31     14.20 o 
  -5   3  15      285.07      312.33     15.19 o 
  -4   3  15      340.09      338.14      9.70 o 
  -3   3  15      178.06      192.88      6.21 o 
  -2   3  15      346.60      378.92      7.60 o 
  -1   3  15       67.48       70.27      4.52 o 
   0   3  15       27.88       26.18      5.10 o 
   1   3  15      203.95      234.85      7.16 o 
   2   3  15       98.00       85.05      8.75 o 
   3   3  15      368.30      419.66      8.07 o 
   4   3  15       37.20       46.74      6.93 o 
   5   3  15       25.47       29.34      5.52 o 
   6   3  15        0.48        4.15      2.06 o 
   7   3  15        5.28        5.33      3.52 o 
   8   3  15        0.28        2.42      2.80 o 
 -10   4  15        0.48        1.13      2.44 o 
  -9   4  15        1.10        5.15      3.48 o 
  -8   4  15      200.80      231.06     15.30 o 
  -7   4  15      151.14      175.27     25.79 o 
  -6   4  15       19.22       19.54      7.04 o 
  -5   4  15       37.56       30.39      7.05 o 
  -4   4  15       48.99       53.58      9.94 o 
  -3   4  15       15.08       15.13      4.50 o 
  -2   4  15      274.55      275.99      8.52 o 
  -1   4  15       44.61       45.94      7.79 o 
   0   4  15        6.72        7.61      2.70 o 
   1   4  15       11.41        8.26      2.47 o 
   2   4  15      153.26      172.97      7.29 o 
   3   4  15        0.83        4.00      2.21 o 
   4   4  15       72.31       62.64      9.02 o 
   5   4  15        3.35        4.91      3.86 o 
   6   4  15        5.01        5.95      2.91 o 
   7   4  15        0.00        0.79      2.98 o 
   8   4  15       40.83       60.68      8.92 o 
 -10   5  15        1.76       -2.58      9.36 o 
  -9   5  15       21.32       21.75      6.82 o 
  -8   5  15        0.08        4.88      2.65 o 
  -7   5  15       34.77       37.51      9.81 o 
  -6   5  15       77.86       70.97      4.99 o 
  -5   5  15       84.98       97.50     11.62 o 
  -4   5  15       80.94       84.73      7.00 o 
  -3   5  15      173.09      182.90      8.75 o 
  -2   5  15       30.74       31.13      6.50 o 
  -1   5  15        4.14        5.68      2.04 o 
   0   5  15        4.98        3.17      1.72 o 
   1   5  15      140.36      133.16      5.21 o 
   2   5  15        1.60       -0.27      2.13 o 
   3   5  15       32.05       33.75      7.56 o 
   4   5  15       26.43       21.96      5.24 o 
   5   5  15        0.18        3.62      4.10 o 
   6   5  15        2.23        4.75      2.47 o 
   7   5  15        1.09        4.46      2.89 o 
  -9   6  15       11.88       16.42      9.73 o 
  -8   6  15        9.98       15.23      4.36 o 
  -7   6  15        1.17        6.10      2.87 o 
  -6   6  15       72.46       54.93     13.55 o 
  -5   6  15       31.13       31.18      5.42 o 
  -4   6  15       26.06       24.75      5.61 o 
  -3   6  15      363.81      409.94     10.76 o 
  -2   6  15       22.53       16.89      3.75 o 
  -1   6  15        2.90       -2.04      2.04 o 
   0   6  15       25.57       24.69      4.71 o 
   1   6  15        2.79        3.25      1.96 o 
   2   6  15       47.01       47.18      8.72 o 
   3   6  15       39.61       31.09      7.05 o 
   4   6  15        0.71        1.25      2.85 o 
   5   6  15       17.94       17.17      5.23 o 
   6   6  15        0.87        5.24      3.10 o 
   7   6  15       12.33       14.22      5.42 o 
  -9   7  15        4.11        4.79      5.65 o 
  -8   7  15       30.84       40.01      7.98 o 
  -7   7  15        4.36        2.40      1.82 o 
  -6   7  15        2.53        4.44      2.12 o 
  -5   7  15        0.98        2.47      2.20 o 
  -4   7  15       31.73       24.96      4.45 o 
  -3   7  15       15.72       12.57      3.20 o 
  -2   7  15       73.78       49.69     11.27 o 
  -1   7  15      275.13      299.09      9.08 o 
   0   7  15       30.24       22.27      4.99 o 
   1   7  15      275.81      320.41      8.33 o 
   2   7  15       65.22       81.39      7.93 o 
   3   7  15        0.87        3.02      1.37 o 
   4   7  15       22.86       17.33      4.38 o 
   5   7  15        7.04       10.39      4.00 o 
   6   7  15       27.36       22.77      7.45 o 
  -8   8  15        1.44       -0.24      3.30 o 
  -7   8  15       11.67       11.37      3.97 o 
  -6   8  15        1.09        1.80      2.47 o 
  -5   8  15       12.64       12.26      3.97 o 
  -4   8  15       37.76       33.23      7.00 o 
  -3   8  15       19.06       14.88      4.10 o 
  -2   8  15        9.71        6.79      3.42 o 
  -1   8  15       33.23       21.73      5.76 o 
   0   8  15       14.25       17.18      4.38 o 
   1   8  15       30.41       28.62      8.22 o 
   2   8  15       64.40       50.97     12.40 o 
   3   8  15        9.33       12.01      4.74 o 
   4   8  15       12.34       15.56      3.81 o 
   5   8  15        3.16        1.87      2.87 o 
   6   8  15        0.10        3.84      3.19 o 
  -7   9  15        2.28        4.50      1.74 o 
  -6   9  15        1.35        3.69      1.68 o 
  -5   9  15        0.24        2.59      1.74 o 
  -4   9  15        0.10        1.94      2.05 o 
  -3   9  15        7.38       12.10      3.14 o 
  -2   9  15        0.17       -0.08      2.14 o 
  -1   9  15       33.14       35.44      5.87 o 
   0   9  15        8.75        5.93      3.96 o 
   1   9  15        0.65        3.30      2.63 o 
   2   9  15       63.13       58.23     15.63 o 
   3   9  15       21.50       18.19      6.35 o 
   4   9  15        2.87        2.50      4.58 o 
   5   9  15        1.47       -0.10      3.55 o 
  -6  10  15       18.29        9.46      3.11 o 
  -5  10  15        2.64        4.97      2.58 o 
  -4  10  15        3.14        2.53      2.63 o 
  -3  10  15        2.75        7.03      3.01 o 
  -2  10  15        1.50        2.74      2.59 o 
  -1  10  15        1.45        0.74      2.45 o 
   0  10  15        4.24        4.92      2.88 o 
   1  10  15        1.00        4.21      2.98 o 
   2  10  15        0.03        0.40      4.07 o 
   3  10  15        1.78        1.08      3.77 o 
  -4  11  15        0.25       -0.09      2.18 o 
  -3  11  15        0.08        3.02      2.83 o 
  -2  11  15        0.03        2.47      2.02 o 
  -1  11  15       19.03       13.29      4.80 o 
   0  11  15        1.90        3.01      2.08 o 
   1  11  15        0.55       -1.22      5.16 o 
   2  11  15        0.85        6.80      4.81 o 
 -10   0  16       28.74       25.10     11.98 o 
  -8   0  16        0.03        1.48      3.21 o 
  -6   0  16       45.00       32.42     13.90 o 
  -4   0  16        4.66        4.70      3.73 o 
  -2   0  16       17.84       14.86      5.60 o 
   0   0  16        6.81       11.63      6.63 o 
   2   0  16       13.11       21.59      8.85 o 
   4   0  16        4.21        0.32      2.03 o 
   6   0  16        0.10        4.61      1.81 o 
   8   0  16       12.22       14.06     11.48 o 
 -11   1  16        0.71        0.46      3.83 o 
 -10   1  16        0.03        2.26      3.36 o 
  -9   1  16       15.73       10.34      4.84 o 
  -8   1  16        4.90        5.01      3.22 o 
  -7   1  16        3.52        2.77      2.92 o 
  -6   1  16      157.24      155.26      9.30 o 
  -5   1  16        4.41        1.06      3.29 o 
  -4   1  16       13.19       19.58      5.67 o 
  -3   1  16       14.20       11.54      2.71 o 
  -2   1  16       84.77       93.82      7.71 o 
  -1   1  16       42.77       45.18      8.56 o 
   0   1  16      437.35      459.66     18.10 o 
   1   1  16       97.13      102.76      4.51 o 
   2   1  16        1.42        1.30      1.30 o 
   3   1  16       91.74       94.39      4.26 o 
   4   1  16       24.12       14.98      2.68 o 
   5   1  16        1.19        3.43      1.61 o 
   6   1  16        0.02        2.39      1.52 o 
   7   1  16        3.97        5.53      5.20 o 
   8   1  16       10.65        9.55      7.14 o 
 -10   2  16        6.67        7.45      5.22 o 
  -9   2  16       23.27       14.72      8.01 o 
  -8   2  16        1.65        4.29      3.34 o 
  -7   2  16        3.76        3.48      2.62 o 
  -6   2  16        1.57        0.03      3.36 o 
  -5   2  16       31.10       25.24      5.12 o 
  -4   2  16       18.51       23.73      5.35 o 
  -3   2  16        5.33        5.32      1.77 o 
  -2   2  16        5.96        6.54      2.92 o 
  -1   2  16       45.10       53.68      4.93 o 
   0   2  16      258.40      273.65     11.41 o 
   1   2  16      589.28      643.73     16.84 o 
   2   2  16       34.48       35.92      6.18 o 
   3   2  16      142.28      142.98      5.02 o 
   4   2  16       24.21       17.79      3.01 o 
   5   2  16        0.38        1.38      1.29 o 
   6   2  16        0.68       -0.09      2.43 o 
   7   2  16       12.33       12.75      5.13 o 
   8   2  16        0.02        2.50      3.85 o 
 -10   3  16        0.42        5.68      3.40 o 
  -9   3  16        2.63        4.17      3.68 o 
  -8   3  16       43.48       39.23     12.39 o 
  -7   3  16       15.89       13.27      4.79 o 
  -6   3  16       25.81       10.77      4.61 o 
  -5   3  16       29.45       27.48      6.47 o 
  -4   3  16      127.01      133.41      8.00 o 
  -3   3  16      209.63      235.10      4.88 o 
  -2   3  16        5.69        2.05      1.46 o 
  -1   3  16        9.01        6.71      4.08 o 
   0   3  16       43.92       59.17      9.17 o 
   1   3  16        0.28       -0.25      1.47 o 
   2   3  16       44.28       52.18      9.15 o 
   3   3  16       26.04       23.04      4.59 o 
   4   3  16       80.13       99.94     12.07 o 
   5   3  16        0.30        4.22      2.15 o 
   6   3  16        1.09        1.73      1.81 o 
   7   3  16       22.78       22.50      5.62 o 
 -10   4  16        1.11        0.07      3.31 o 
  -9   4  16       18.42       15.08      6.02 o 
  -8   4  16        0.02        5.03      3.10 o 
  -7   4  16       10.42       13.86      4.22 o 
  -6   4  16        0.63        3.24      2.10 o 
  -5   4  16       12.74       10.92      4.75 o 
  -4   4  16       96.51       68.61     11.84 o 
  -3   4  16       30.55       30.88      6.58 o 
  -2   4  16       26.78       20.29      3.67 o 
  -1   4  16        3.34        1.76      1.62 o 
   0   4  16      134.42      151.46      5.01 o 
   1   4  16        0.81        1.00      1.71 o 
   2   4  16       57.24       50.61      7.27 o 
   3   4  16       16.11       13.39      4.15 o 
   4   4  16       19.18       23.68      4.90 o 
   5   4  16        8.21        3.08      2.98 o 
   6   4  16        6.03        5.02      2.39 o 
   7   4  16        7.33        6.04      3.00 o 
 -10   5  16        1.41        1.54      3.90 o 
  -9   5  16       10.28        4.69      2.58 o 
  -8   5  16        0.22        0.76      3.11 o 
  -7   5  16       95.06       70.96     19.79 o 
  -6   5  16       54.33       72.32     13.00 o 
  -5   5  16       11.98       10.04      3.89 o 
  -4   5  16        2.00        1.74      4.22 o 
  -3   5  16        8.18       16.11      5.96 o 
  -2   5  16       13.19        8.86      2.67 o 
  -1   5  16      154.96      166.44      4.55 o 
   0   5  16       24.64       17.74      3.64 o 
   1   5  16       24.53       23.62      3.62 o 
   2   5  16       37.22       36.07      5.18 o 
   3   5  16        4.35        3.21      2.71 o 
   4   5  16        9.24       10.48      4.12 o 
   5   5  16        1.90        3.88      2.18 o 
   6   5  16        0.00        4.21      2.15 o 
   7   5  16       52.13       62.28     15.77 o 
  -9   6  16       10.96        6.04      4.29 o 
  -8   6  16       35.05       38.27     13.11 o 
  -7   6  16        2.26        4.16      2.55 o 
  -6   6  16       11.11       10.34      3.98 o 
  -5   6  16        4.46       -1.03      3.27 o 
  -4   6  16       44.69       56.23     10.59 o 
  -3   6  16        0.07        0.71      2.64 o 
  -2   6  16      469.66      563.55     11.85 o 
  -1   6  16       44.95       32.80      5.84 o 
   0   6  16       10.63        7.14      2.05 o 
   1   6  16       37.14       31.77      6.74 o 
   2   6  16        0.13        1.32      2.63 o 
   3   6  16        0.96        3.61      1.79 o 
   4   6  16        1.35        0.72      2.60 o 
   5   6  16        7.72        4.33      4.12 o 
   6   6  16        0.45        3.01      2.68 o 
  -8   7  16        6.00        7.51      4.22 o 
  -7   7  16       16.35       20.10      6.28 o 
  -6   7  16        3.26        4.98      2.02 o 
  -5   7  16       23.07       22.36      4.65 o 
  -4   7  16        2.70        2.08      2.08 o 
  -3   7  16       16.27       14.61      4.12 o 
  -2   7  16       85.64       89.54      6.63 o 
  -1   7  16        3.84        2.56      2.75 o 
   0   7  16        1.10        2.94      2.09 o 
   1   7  16       43.57       38.40      7.79 o 
   2   7  16      196.42      256.86      9.17 o 
   3   7  16        9.21       10.12      4.40 o 
   4   7  16        0.80        0.28      2.48 o 
   5   7  16        0.26        5.58      3.07 o 
   6   7  16       14.61       11.48      4.63 o 
  -8   8  16        0.10        5.02      3.80 o 
  -7   8  16        2.03        4.26      2.69 o 
  -6   8  16       27.33       29.16      7.20 o 
  -5   8  16        2.21        1.34      2.45 o 
  -4   8  16       17.38       10.18      3.58 o 
  -3   8  16        0.77       -1.16      3.01 o 
  -2   8  16      102.99      103.32     20.18 o 
  -1   8  16        0.74        2.00      1.94 o 
   0   8  16        1.18        5.75      3.03 o 
   1   8  16        9.04       10.03      3.25 o 
   2   8  16        0.57        0.45      3.17 o 
   3   8  16        0.26        4.90      3.38 o 
   4   8  16        5.39        1.67      3.84 o 
   5   8  16        7.63        7.10      3.08 o 
  -7   9  16        5.18        7.43      2.64 o 
  -6   9  16        2.80        2.95      1.84 o 
  -5   9  16        0.60        2.86      2.31 o 
  -4   9  16        4.90        3.78      2.53 o 
  -3   9  16       10.92       16.73      5.26 o 
  -2   9  16       12.84       11.09      3.82 o 
  -1   9  16       31.41       24.10      9.24 o 
   0   9  16      123.50      162.83      7.56 o 
   1   9  16       13.64       12.01      5.42 o 
   2   9  16       39.52       28.21     10.05 o 
   3   9  16        0.87        3.12      7.06 o 
   4   9  16        0.00       -4.03      6.01 o 
  -5  10  16        6.40        6.23      3.18 o 
  -4  10  16       11.72       13.20      4.94 o 
  -3  10  16        0.04        1.86      1.94 o 
  -2  10  16       10.36       12.34      3.62 o 
  -1  10  16       69.98       86.67     15.85 o 
   0  10  16        0.52       -0.75      3.68 o 
   1  10  16        0.00       -1.52      2.51 o 
   2  10  16        0.39        5.84      4.13 o 
   3  10  16        3.27        5.93      4.80 o 
  -3  11  16        4.13        3.51      3.18 o 
  -2  11  16        1.12        5.84      2.73 o 
  -1  11  16        1.49        4.65      2.81 o 
   0  11  16        3.70        7.88      2.67 o 
  -9   0  17       27.27       24.18     14.11 o 
  -7   0  17       18.09       10.90      8.53 o 
  -5   0  17      275.39      303.80     11.12 o 
  -3   0  17        5.85        5.46      4.00 o 
  -1   0  17       36.11       48.88     16.98 o 
   1   0  17       15.26       17.70      5.99 o 
   3   0  17       62.12       50.62     11.33 o 
   5   0  17       21.35       12.12      4.63 o 
   7   0  17       23.86       21.63     11.37 o 
 -10   1  17        0.94        4.69      3.53 o 
  -9   1  17        3.65        5.02      4.49 o 
  -8   1  17        0.12        1.84      2.91 o 
  -7   1  17       30.84       34.48      8.34 o 
  -6   1  17        8.60        7.65      3.00 o 
  -5   1  17      176.32      194.07     17.78 o 
  -4   1  17       30.78       26.76      6.60 o 
  -3   1  17       13.62        7.58      5.24 o 
  -2   1  17      166.64      196.34      8.73 o 
  -1   1  17       62.09       63.99     13.93 o 
   0   1  17      114.23      110.11      6.45 o 
   1   1  17       73.08       85.18      6.06 o 
   2   1  17       19.04       23.66      4.57 o 
   3   1  17        5.28        2.93      1.44 o 
   4   1  17       34.90       35.78      5.59 o 
   5   1  17        1.34        3.47      1.49 o 
   6   1  17        0.85        3.59      1.99 o 
   7   1  17       20.30       17.73      9.13 o 
 -10   2  17        7.25        6.75      4.79 o 
  -9   2  17       19.55       14.17      6.34 o 
  -8   2  17        2.65        0.36      2.09 o 
  -7   2  17       12.21       10.53      4.53 o 
  -6   2  17       31.78       15.36      5.33 o 
  -5   2  17       15.06       14.42      4.85 o 
  -4   2  17       13.70        9.20      4.30 o 
  -3   2  17        0.62        1.80      1.31 o 
  -2   2  17       31.30       27.37      5.65 o 
  -1   2  17        1.18        2.63      2.79 o 
   0   2  17      428.51      502.02      9.75 o 
   1   2  17      123.13      133.40      7.33 o 
   2   2  17        0.88        0.58      2.25 o 
   3   2  17       72.70       62.12      7.23 o 
   4   2  17        4.59        3.67      1.72 o 
   5   2  17        1.27        1.75      1.77 o 
   6   2  17       32.92       34.61      7.30 o 
   7   2  17        1.03        3.61      4.02 o 
 -10   3  17        0.69        0.61      3.17 o 
  -9   3  17        2.50        2.86      4.02 o 
  -8   3  17       13.14        8.24      3.73 o 
  -7   3  17        9.68       14.27      4.77 o 
  -6   3  17        2.56        3.39      3.07 o 
  -5   3  17      214.54      252.68     13.49 o 
  -4   3  17       23.87       25.88      5.39 o 
  -3   3  17       30.64       28.82      6.69 o 
  -2   3  17       16.87       15.62      3.62 o 
  -1   3  17      384.40      371.72     10.98 o 
   0   3  17      331.62      421.65      8.50 o 
   1   3  17       44.05       54.01      7.26 o 
   2   3  17        2.27        2.41      1.60 o 
   3   3  17       23.34       27.49      5.29 o 
   4   3  17       27.01       26.25      5.35 o 
   5   3  17        9.82        9.45      2.93 o 
   6   3  17       51.76       65.11      7.13 o 
   7   3  17        1.87        3.33      1.80 o 
 -10   4  17       16.76       19.79      7.66 o 
  -9   4  17        7.08        4.18      2.04 o 
  -8   4  17       19.32       11.36      4.11 o 
  -7   4  17        0.17       -0.81      4.20 o 
  -6   4  17        3.51        4.27      2.76 o 
  -5   4  17       11.37        4.23      4.25 o 
  -4   4  17       13.85       13.74      3.07 o 
  -3   4  17       32.30       38.26      7.87 o 
  -2   4  17      146.51      179.56      6.26 o 
  -1   4  17      233.07      258.05      5.38 o 
   0   4  17      222.53      243.62      6.85 o 
   1   4  17       44.61       41.16      7.75 o 
   2   4  17      113.92      126.17      5.59 o 
   3   4  17       37.03       24.51      4.71 o 
   4   4  17       17.54       19.28      3.94 o 
   5   4  17        0.00       -1.38      2.97 o 
   6   4  17        5.57        4.21      1.92 o 
   7   4  17        1.26        2.37      2.09 o 
  -9   5  17        2.13        4.57      3.58 o 
  -8   5  17        2.35        1.23      3.41 o 
  -7   5  17       29.47       29.40      9.36 o 
  -6   5  17       14.73       16.88      4.69 o 
  -5   5  17       83.16       94.27     13.33 o 
  -4   5  17      150.66      138.23      9.02 o 
  -3   5  17      101.87      110.47      7.03 o 
  -2   5  17      101.31      118.01      9.97 o 
  -1   5  17        2.58        1.40      2.08 o 
   0   5  17        1.55        4.45      1.73 o 
   1   5  17       29.28       30.26      5.94 o 
   2   5  17       44.02       47.12      9.23 o 
   3   5  17        4.36        8.09      2.96 o 
   4   5  17       36.30       31.46      7.85 o 
   5   5  17       18.49       19.12      4.94 o 
   6   5  17       19.33       18.40      5.64 o 
  -9   6  17        3.06        3.14      4.31 o 
  -8   6  17        0.77        2.70      3.71 o 
  -7   6  17        8.82       10.85      4.55 o 
  -6   6  17       40.10       38.08     10.63 o 
  -5   6  17       46.56       49.14     10.80 o 
  -4   6  17        1.60        3.46      2.41 o 
  -3   6  17       22.33       26.84      5.37 o 
  -2   6  17        5.10        3.17      3.21 o 
  -1   6  17      267.29      300.71     12.53 o 
   0   6  17        0.15        2.25      1.91 o 
   1   6  17       63.84       65.42     11.69 o 
   2   6  17       11.67       10.50      3.30 o 
   3   6  17       10.94       12.82      3.94 o 
   4   6  17        5.88        6.23      2.08 o 
   5   6  17        0.60        4.38      2.22 o 
   6   6  17        1.36        4.80      3.48 o 
  -8   7  17        0.16        2.24      2.95 o 
  -7   7  17        9.87        7.27      3.65 o 
  -6   7  17        6.93        4.52      2.60 o 
  -5   7  17        1.96        2.87      2.59 o 
  -4   7  17        2.70        4.56      3.13 o 
  -3   7  17        8.35        9.54      3.15 o 
  -2   7  17       23.73       29.22      6.27 o 
  -1   7  17        9.39        8.40      3.74 o 
   0   7  17       45.48       38.98      8.90 o 
   1   7  17        0.22        2.45      2.79 o 
   2   7  17       57.01       44.18      9.47 o 
   3   7  17        2.16        0.91      3.04 o 
   4   7  17       24.34       11.09      4.84 o 
   5   7  17        3.71        2.89      3.77 o 
  -7   8  17       23.24       21.08      4.92 o 
  -6   8  17        0.13       -2.24      2.73 o 
  -5   8  17        0.33        3.52      3.20 o 
  -4   8  17        1.50       -2.79      3.96 o 
  -3   8  17       62.95       52.23     12.07 o 
  -2   8  17       28.52       24.56      7.94 o 
  -1   8  17       55.73       39.70     19.04 o 
   0   8  17       50.01       31.02      9.70 o 
   1   8  17        1.93        2.42      6.27 o 
   2   8  17        2.34        5.28      2.46 o 
   3   8  17       13.10       11.50      4.30 o 
   4   8  17        3.38        6.19      2.98 o 
  -6   9  17       10.51        7.14      2.85 o 
  -5   9  17        5.06        5.47      2.62 o 
  -4   9  17        7.65        5.18      3.23 o 
  -3   9  17        3.28        0.34      2.19 o 
  -2   9  17        0.34        4.87      2.63 o 
  -1   9  17      160.24      226.17     10.86 o 
   0   9  17       10.45        9.50      4.54 o 
   1   9  17        0.89       -1.37      3.89 o 
   2   9  17        7.30        5.92      4.95 o 
   3   9  17        0.71        3.51      4.28 o 
  -4  10  17       11.42       10.69      4.15 o 
  -3  10  17        6.49        5.99      3.44 o 
  -2  10  17       17.83       13.39      5.88 o 
  -1  10  17       14.13        9.14      2.97 o 
   0  10  17        1.12        1.51      3.03 o 
   1  10  17        1.13        2.42      5.06 o 
   2  10  17        3.70        4.42      6.86 o 
 -10   0  18        0.71       -1.71      5.42 o 
  -8   0  18        5.51        5.19      4.37 o 
  -6   0  18        0.58        0.60      2.58 o 
  -4   0  18       65.50       74.96     29.08 o 
  -2   0  18      127.18      129.48      9.11 o 
   0   0  18       24.59       24.50      8.58 o 
   2   0  18       55.83       50.31     14.37 o 
   4   0  18        7.23       10.63      3.89 o 
   6   0  18        7.22        6.37      2.90 o 
 -10   1  18        0.56        2.57      3.08 o 
  -9   1  18       35.93       34.66     12.75 o 
  -8   1  18       26.74       21.74      7.55 o 
  -7   1  18       11.30       14.19      3.97 o 
  -6   1  18        1.23        3.79      4.10 o 
  -5   1  18        5.77        1.01      3.29 o 
  -4   1  18        7.73       14.13      4.40 o 
  -3   1  18        6.17       -0.83      4.37 o 
  -2   1  18       47.73       30.50      8.91 o 
  -1   1  18       12.64       12.51      2.95 o 
   0   1  18       18.05       13.40      3.80 o 
   1   1  18      355.79      396.63      8.77 o 
   2   1  18      102.55      119.53      6.88 o 
   3   1  18        8.65        9.24      2.19 o 
   4   1  18        0.04        1.53      1.55 o 
   5   1  18        5.81        1.62      2.14 o 
   6   1  18        2.71        6.80      2.65 o 
   7   1  18        0.45        0.77      3.96 o 
 -10   2  18        2.75        4.99      3.75 o 
  -9   2  18        8.98        9.88      4.62 o 
  -8   2  18        0.65        4.77      3.73 o 
  -7   2  18       12.02        6.05      5.91 o 
  -6   2  18       28.90       24.62      9.76 o 
  -5   2  18       95.91      112.91     11.22 o 
  -4   2  18        0.31        2.88      3.56 o 
  -3   2  18        0.03       -0.47      1.26 o 
  -2   2  18        0.00        1.03      1.60 o 
  -1   2  18       77.33       79.15      4.08 o 
   0   2  18      188.38      185.21      7.49 o 
   1   2  18      180.98      204.02      6.53 o 
   2   2  18       32.25       35.69      6.98 o 
   3   2  18       26.47       33.96      6.05 o 
   4   2  18        0.03       -0.91      1.00 o 
   5   2  18        1.23        2.61      1.92 o 
   6   2  18        0.00        0.92      1.91 o 
   7   2  18        0.16        6.37      4.29 o 
 -10   3  18        4.98        2.85      3.67 o 
  -9   3  18       19.80       25.69      8.01 o 
  -8   3  18       12.14       11.76      7.08 o 
  -7   3  18       63.97       56.46     17.81 o 
  -6   3  18        0.00       -2.36      3.94 o 
  -5   3  18        0.10       -2.95      4.14 o 
  -4   3  18       83.86       84.56      6.12 o 
  -3   3  18        0.75        8.37      4.49 o 
  -2   3  18       94.78      100.68     11.87 o 
  -1   3  18        7.33        5.04      1.85 o 
   0   3  18       89.27      105.94      6.10 o 
   1   3  18       67.77       73.91     10.54 o 
   2   3  18       17.67       18.20      3.92 o 
   3   3  18       11.96        9.55      2.32 o 
   4   3  18       33.32       29.60      5.45 o 
   5   3  18       15.39       13.29      3.91 o 
   6   3  18       35.99       29.15      8.24 o 
  -9   4  18        3.12        8.33      4.39 o 
  -8   4  18       28.78       20.98      9.18 o 
  -7   4  18       32.90       27.46      7.90 o 
  -6   4  18        0.03        4.10      2.09 o 
  -5   4  18        6.80        7.14      3.06 o 
  -4   4  18       81.40       70.37     18.38 o 
  -3   4  18        1.95        2.46      3.32 o 
  -2   4  18       24.48       26.50      6.39 o 
  -1   4  18        8.00        6.45      1.97 o 
   0   4  18      123.48      141.86      4.83 o 
   1   4  18      161.45      171.78     10.81 o 
   2   4  18        3.72        3.87      1.74 o 
   3   4  18       30.74       18.38      4.72 o 
   4   4  18        0.01        3.01      1.85 o 
   5   4  18        2.76       -0.96      2.71 o 
   6   4  18        5.53        5.37      3.18 o 
  -9   5  18       10.99        8.52      5.11 o 
  -8   5  18        1.35        1.75      2.68 o 
  -7   5  18        7.98        3.19      3.25 o 
  -6   5  18       29.32       35.30      9.73 o 
  -5   5  18        2.84        3.05      3.89 o 
  -4   5  18       19.62       13.78      5.70 o 
  -3   5  18       55.48       69.98     14.77 o 
  -2   5  18        9.36        6.08      2.52 o 
  -1   5  18       19.94       23.38      6.71 o 
   0   5  18        5.16        3.67      1.76 o 
   1   5  18       66.91       49.64      9.22 o 
   2   5  18        1.59        4.36      1.68 o 
   3   5  18       30.38       28.23      5.02 o 
   4   5  18        1.19        3.91      3.04 o 
   5   5  18        5.84        4.87      3.34 o 
   6   5  18        2.17        4.67      2.43 o 
  -8   6  18       25.94       21.33     11.67 o 
  -7   6  18        5.64        3.30      5.50 o 
  -6   6  18        1.12        1.80      4.24 o 
  -5   6  18        0.41       -0.57      2.57 o 
  -4   6  18       53.29       62.08     11.57 o 
  -3   6  18       95.86       88.35     11.86 o 
  -2   6  18        1.25        4.33      2.85 o 
  -1   6  18       34.08       34.30      6.28 o 
   0   6  18       76.77       87.50      9.76 o 
   1   6  18        0.64        2.94      1.78 o 
   2   6  18       60.76       49.83      9.93 o 
   3   6  18        1.17        4.29      3.93 o 
   4   6  18        5.24        3.08      2.91 o 
   5   6  18        2.64        3.41      3.49 o 
  -8   7  18        5.93        2.93      2.01 o 
  -7   7  18        0.71        1.66      3.30 o 
  -6   7  18       11.70       10.59      3.40 o 
  -5   7  18        0.00        2.55      2.63 o 
  -4   7  18       23.57       11.94      5.30 o 
  -3   7  18        8.53        7.15      3.30 o 
  -2   7  18        0.02       -1.41      3.34 o 
  -1   7  18        5.56        8.09      3.21 o 
   0   7  18       40.82       44.03      9.09 o 
   1   7  18        2.69        3.98      2.94 o 
   2   7  18        3.02        4.35      1.64 o 
   3   7  18       10.69       13.41      5.37 o 
   4   7  18       17.84       15.55      5.90 o 
  -7   8  18        1.64        2.88      2.17 o 
  -6   8  18        6.34        3.88      5.35 o 
  -5   8  18        2.66       -0.53      3.23 o 
  -4   8  18        9.86        8.20      3.24 o 
  -3   8  18        0.65        4.74      3.26 o 
  -2   8  18       12.63        7.28      3.00 o 
  -1   8  18       54.79       45.66     12.58 o 
   0   8  18        3.99        1.37      3.50 o 
   1   8  18        0.22        2.55      4.22 o 
   2   8  18        2.24        6.05      3.87 o 
   3   8  18        0.49        3.55      4.07 o 
  -5   9  18        3.18        7.50      2.99 o 
  -4   9  18        4.40        6.18      3.95 o 
  -3   9  18       27.60       23.39      7.74 o 
  -2   9  18        1.20       -0.01      4.25 o 
  -1   9  18        3.16       -0.86      4.25 o 
   0   9  18       10.05        7.15      3.26 o 
   1   9  18        4.79        3.60      3.09 o 
   2   9  18        1.91        4.87      4.59 o 
  -3  10  18        2.16        1.62      4.11 o 
  -2  10  18        6.47        8.32      3.34 o 
  -1  10  18       21.43       17.75      9.34 o 
   0  10  18        4.31        3.38      2.79 o 
  -9   0  19        6.39        6.88      4.51 o 
  -7   0  19        0.10        2.69      2.85 o 
  -5   0  19        0.97        2.41      2.79 o 
  -3   0  19      108.69      106.64      9.42 o 
  -1   0  19      475.66      527.17     13.67 o 
   1   0  19        2.66        5.72      3.63 o 
   3   0  19        1.32        5.22      2.89 o 
   5   0  19        6.85        6.34      3.14 o 
  -9   1  19       10.15        4.04      4.27 o 
  -8   1  19        1.78        6.83      4.56 o 
  -7   1  19        4.12        6.43      3.86 o 
  -6   1  19        2.05        2.99      1.65 o 
  -5   1  19       15.94       17.49      5.04 o 
  -4   1  19       28.56       38.26      8.57 o 
  -3   1  19        6.43        7.83      3.00 o 
  -2   1  19      186.05      235.49     22.62 o 
  -1   1  19      101.36      107.08      8.72 o 
   0   1  19       58.28       68.53     10.11 o 
   1   1  19        3.02       -0.28      2.44 o 
   2   1  19        3.68        4.81      2.31 o 
   3   1  19       13.73       10.70      3.25 o 
   4   1  19        5.54        6.22      2.32 o 
   5   1  19        3.16        3.28      1.81 o 
   6   1  19        1.65        2.72      2.36 o 
  -9   2  19        0.17        3.25      3.58 o 
  -8   2  19        2.17        3.59      4.99 o 
  -7   2  19       64.45       47.12     15.29 o 
  -6   2  19        2.67       -0.40      2.41 o 
  -5   2  19        0.25        0.04      3.22 o 
  -4   2  19       97.17       79.55      6.67 o 
  -3   2  19        0.26       -0.78      2.38 o 
  -2   2  19        7.36        7.24      2.78 o 
  -1   2  19        0.00       -2.87      2.87 o 
   0   2  19       10.51       12.52      3.90 o 
   1   2  19       66.68       75.56      6.33 o 
   2   2  19       81.98       96.42     14.64 o 
   3   2  19        7.80        8.79      2.20 o 
   4   2  19       15.20       10.89      2.54 o 
   5   2  19       15.81       14.11      4.77 o 
   6   2  19        0.66        4.49      2.00 o 
  -9   3  19        1.18        3.36      3.23 o 
  -8   3  19        0.94        2.90      3.86 o 
  -7   3  19        8.98        7.70      2.85 o 
  -6   3  19       20.19        7.66      4.18 o 
  -5   3  19       21.47       12.41      6.04 o 
  -4   3  19       19.26       14.94      6.26 o 
  -3   3  19       21.17       16.89      7.06 o 
  -2   3  19        3.11        0.24      2.39 o 
  -1   3  19       67.29       72.49      8.24 o 
   0   3  19       41.75       38.54      8.05 o 
   1   3  19        3.07        3.74      2.17 o 
   2   3  19       48.43       55.36      9.16 o 
   3   3  19        2.16        4.20      1.90 o 
   4   3  19        6.72        6.35      2.33 o 
   5   3  19       13.69       15.29      6.47 o 
   6   3  19       14.57       15.98      3.33 o 
  -9   4  19        8.52        1.24      3.99 o 
  -8   4  19        9.02        7.43      4.28 o 
  -7   4  19        0.83       -2.61      4.19 o 
  -6   4  19        1.30        0.51      3.78 o 
  -5   4  19        0.35        3.58      2.94 o 
  -4   4  19       32.06       34.71      6.70 o 
  -3   4  19      238.85      241.40     12.46 o 
  -2   4  19       20.33       17.17      5.49 o 
  -1   4  19       26.64       21.77      4.67 o 
   0   4  19        0.78        1.58      1.89 o 
   1   4  19       20.64       20.69      3.81 o 
   2   4  19       50.30       41.00      8.04 o 
   3   4  19       22.63       20.76      4.54 o 
   4   4  19        1.89       -0.81      3.97 o 
   5   4  19        0.28        4.90      2.93 o 
  -8   5  19        2.34        3.06      3.88 o 
  -7   5  19        2.00        2.83      2.37 o 
  -6   5  19        2.50        3.97      3.08 o 
  -5   5  19       35.53       35.37      8.91 o 
  -4   5  19       17.40       14.48      6.80 o 
  -3   5  19       17.77       19.14      5.92 o 
  -2   5  19       26.60       27.54      5.74 o 
  -1   5  19       37.74       38.24      7.14 o 
   0   5  19       10.63       10.90      3.25 o 
   1   5  19        5.86        5.71      2.53 o 
   2   5  19        0.03        2.05      1.67 o 
   3   5  19        0.64        3.54      2.50 o 
   4   5  19        0.33        3.11      2.98 o 
   5   5  19        0.04        3.39      3.44 o 
  -8   6  19        5.98        7.26      4.28 o 
  -7   6  19       15.23       12.41      6.44 o 
  -6   6  19        8.22        6.87      6.82 o 
  -5   6  19        3.31        2.13      2.10 o 
  -4   6  19       31.32       30.51      9.04 o 
  -3   6  19        0.16        1.22      2.83 o 
  -2   6  19       18.83       13.99      4.45 o 
  -1   6  19        3.88        0.23      3.56 o 
   0   6  19       41.87       44.64     10.77 o 
   1   6  19        0.97        1.61      2.75 o 
   2   6  19        4.75        4.62      2.67 o 
   3   6  19        2.92       -2.04      2.78 o 
   4   6  19        0.09        3.95      3.52 o 
  -7   7  19        0.29        0.09      3.13 o 
  -6   7  19        0.01        0.09      3.94 o 
  -5   7  19       15.62       11.71      3.95 o 
  -4   7  19        1.70        1.31      1.74 o 
  -3   7  19        8.49        7.57      3.70 o 
  -2   7  19        7.69       14.00      4.54 o 
  -1   7  19        4.82        2.04      2.36 o 
   0   7  19        6.24        5.59      3.05 o 
   1   7  19        3.46        6.21      2.83 o 
   2   7  19        1.21        7.67      4.54 o 
   3   7  19        6.01        4.61      3.12 o 
   4   7  19        8.62        7.93      3.45 o 
  -6   8  19        2.64        6.34      2.84 o 
  -5   8  19        0.02        1.49      3.91 o 
  -4   8  19        0.29        1.12      1.95 o 
  -3   8  19        0.97        4.69      3.74 o 
  -2   8  19        7.11        4.32      3.06 o 
  -1   8  19       23.84       24.71      7.48 o 
   0   8  19        4.11        6.69      4.19 o 
   1   8  19       15.78       14.92      5.41 o 
   2   8  19        3.80        8.69      4.18 o 
   3   8  19        6.85        7.81      5.09 o 
  -4   9  19        0.37        5.89      2.87 o 
  -3   9  19       26.41       25.91      9.20 o 
  -2   9  19       26.35       31.35      9.72 o 
  -1   9  19        0.72        2.63      2.27 o 
   0   9  19       43.82       35.19     11.72 o 
   1   9  19        3.33        4.81      3.30 o 
  -8   0  20       24.25       22.63     10.62 o 
  -6   0  20       18.21       21.68     10.95 o 
  -4   0  20       80.92       74.19     21.51 o 
  -2   0  20      923.13     1164.34     38.08 o 
   0   0  20       20.24       16.54      9.31 o 
   2   0  20        1.59        4.90      2.72 o 
   4   0  20       14.64       12.06      3.85 o 
   6   0  20        0.00        6.93      7.33 o 
  -9   1  20        9.95        6.28      3.14 o 
  -8   1  20        0.14        5.45      2.22 o 
  -7   1  20       10.79        9.28      3.63 o 
  -6   1  20        1.41        1.56      2.82 o 
  -5   1  20        1.22        5.33      2.51 o 
  -4   1  20       35.68       43.10     10.22 o 
  -3   1  20        5.43        7.25      4.55 o 
  -2   1  20      161.22      189.56     17.95 o 
  -1   1  20        0.00        1.98      2.07 o 
   0   1  20        7.51       10.46      3.34 o 
   1   1  20        0.16        1.73      1.95 o 
   2   1  20       28.35       22.49      4.73 o 
   3   1  20       11.86        7.90      2.25 o 
   4   1  20        2.36        3.57      1.88 o 
   5   1  20        0.17        2.06      1.40 o 
   6   1  20        1.41        3.76      5.14 o 
  -9   2  20        2.54        7.88      5.45 o 
  -8   2  20        6.13        6.57      3.57 o 
  -7   2  20       11.03        9.91      3.69 o 
  -6   2  20        6.72        8.06      3.09 o 
  -5   2  20       17.74       10.89      5.13 o 
  -4   2  20        0.20        2.54      2.81 o 
  -3   2  20       83.09       94.19      9.12 o 
  -2   2  20        0.19        2.03      3.00 o 
  -1   2  20        1.15        3.51      1.55 o 
   0   2  20       22.31       18.13      4.26 o 
   1   2  20       79.20       57.33     10.03 o 
   2   2  20        0.55        0.59      1.95 o 
   3   2  20       59.69       56.23      9.98 o 
   4   2  20       27.35       28.01      5.46 o 
   5   2  20        4.23        4.80      2.97 o 
  -9   3  20        2.83        5.66      3.49 o 
  -8   3  20        8.78        9.50      4.56 o 
  -7   3  20       16.32       12.67      5.28 o 
  -6   3  20       19.31       14.87      5.08 o 
  -5   3  20        1.38       -0.22      3.41 o 
  -4   3  20       19.05       16.51      6.30 o 
  -3   3  20        4.42        0.01      7.57 o 
  -2   3  20       97.58       97.02     20.05 o 
  -1   3  20       16.52       16.03      4.99 o 
   0   3  20        0.99        1.26      2.14 o 
   1   3  20        3.41        5.19      2.24 o 
   2   3  20        7.45       10.77      3.62 o 
   3   3  20        1.63        4.12      1.58 o 
   4   3  20        2.55        2.86      2.12 o 
   5   3  20        0.24        3.06      1.60 o 
  -8   4  20        0.68        2.48      3.65 o 
  -7   4  20        1.80        4.19      6.77 o 
  -6   4  20       22.13       16.55      9.14 o 
  -5   4  20       41.50       42.72     11.06 o 
  -4   4  20        3.20        4.17      3.53 o 
  -3   4  20       60.07       48.99     17.85 o 
  -2   4  20      150.00      163.31     13.04 o 
  -1   4  20       33.35       29.17      7.84 o 
   0   4  20        1.97        5.14      2.22 o 
   1   4  20       53.78       52.93     10.81 o 
   2   4  20       84.95      118.45      7.15 o 
   3   4  20       16.34       14.14      3.50 o 
   4   4  20        9.34        8.16      3.31 o 
   5   4  20       14.49       15.20      3.84 o 
  -8   5  20        4.25        7.24      4.01 o 
  -7   5  20        4.29        6.22      4.47 o 
  -6   5  20        0.01        4.81      4.09 o 
  -5   5  20        0.52        5.31      8.18 o 
  -4   5  20        3.53        1.60      3.95 o 
  -3   5  20       15.49       12.95      3.99 o 
  -2   5  20      126.10      166.84      7.79 o 
  -1   5  20       99.44      105.72     14.62 o 
   0   5  20        4.44        1.51      2.61 o 
   1   5  20       27.21       28.23      6.61 o 
   2   5  20       12.82       10.82      3.09 o 
   3   5  20        0.01        3.82      2.28 o 
   4   5  20        1.45        6.00      3.95 o 
  -7   6  20        2.10        5.77      3.83 o 
  -6   6  20        6.87        4.68      3.15 o 
  -5   6  20        0.00       -1.35      2.78 o 
  -4   6  20       21.16       22.69      5.77 o 
  -3   6  20        1.41        3.53      3.17 o 
  -2   6  20       85.33       89.83      7.05 o 
  -1   6  20        2.81        3.23      2.48 o 
   0   6  20        0.73        5.04      3.97 o 
   1   6  20        0.08        5.31      2.76 o 
   2   6  20        0.24        1.93      2.16 o 
   3   6  20        4.80        3.22      2.28 o 
   4   6  20        0.01        2.42      2.53 o 
  -6   7  20       19.95       10.94      7.62 o 
  -5   7  20       10.05        6.79      3.34 o 
  -4   7  20       13.21        7.21      3.87 o 
  -3   7  20        3.49        3.73      2.53 o 
  -2   7  20        2.03        3.27      2.03 o 
  -1   7  20        0.50        0.84      2.81 o 
   0   7  20       17.58       17.57      4.54 o 
   1   7  20        1.89        5.41      3.36 o 
   2   7  20        0.74        3.86      3.05 o 
   3   7  20        0.00        1.32      3.75 o 
  -5   8  20       10.18        7.99      3.74 o 
  -4   8  20        3.81        2.80      3.40 o 
  -3   8  20        0.01        4.20      2.57 o 
  -2   8  20        1.72        4.36      3.53 o 
  -1   8  20       17.00       12.77      4.60 o 
   0   8  20       65.26       85.35     16.31 o 
   1   8  20        8.14        9.35      3.54 o 
  -2   9  20       10.42       12.58      4.34 o 
  -1   9  20        2.54        4.21      3.95 o 
  -7   0  21        0.29        3.31      4.86 o 
  -5   0  21       36.94       30.47     11.90 o 
  -3   0  21        0.34       20.12      7.95 o 
  -1   0  21      209.77      221.20     10.18 o 
   1   0  21       29.54       23.88      6.67 o 
   3   0  21        0.05        1.19      2.13 o 
   5   0  21        0.10       -1.14      7.02 o 
  -8   1  21        0.25        4.20      3.45 o 
  -7   1  21       18.30       14.02      7.48 o 
  -6   1  21        0.37       -0.89      6.60 o 
  -5   1  21       14.21       13.46      6.11 o 
  -4   1  21        9.74       10.33      4.16 o 
  -3   1  21       76.33       80.24     15.17 o 
  -2   1  21        0.00        0.65      4.20 o 
  -1   1  21       59.19       64.34      8.11 o 
   0   1  21        0.72        3.10      2.17 o 
   1   1  21        0.07        3.44      2.34 o 
   2   1  21        0.75        2.90      1.59 o 
   3   1  21       12.32       10.67      2.39 o 
   4   1  21        3.36        4.10      1.91 o 
   5   1  21        6.39        1.73      1.96 o 
  -8   2  21        5.61        6.08      3.50 o 
  -7   2  21        0.02        1.53      2.38 o 
  -6   2  21        1.51        2.95      2.71 o 
  -5   2  21        0.38       -1.55      4.27 o 
  -4   2  21        0.60        2.21      2.79 o 
  -3   2  21        9.47        9.48      7.66 o 
  -2   2  21       14.18       21.11      6.14 o 
  -1   2  21        1.12        3.03      2.48 o 
   0   2  21        2.37        3.92      2.24 o 
   1   2  21        3.92        3.82      1.90 o 
   2   2  21        0.00        2.72      2.60 o 
   3   2  21       15.19       18.00      4.25 o 
   4   2  21       89.67      137.28      8.24 o 
   5   2  21       12.88       11.85      3.25 o 
  -8   3  21       14.00       14.67      6.48 o 
  -7   3  21        0.46        2.13      2.49 o 
  -6   3  21        6.13        7.79      4.06 o 
  -5   3  21       13.31        4.95      5.76 o 
  -4   3  21        0.05        3.86      1.72 o 
  -3   3  21        2.54        8.14      3.71 o 
  -2   3  21        0.99        2.01      3.41 o 
  -1   3  21        1.79        2.87      2.62 o 
   0   3  21        0.61        1.51      1.48 o 
   1   3  21       94.31      119.63      6.40 o 
   2   3  21        4.85        6.38      2.65 o 
   3   3  21       13.36       10.57      2.79 o 
   4   3  21        5.90        7.99      2.49 o 
  -8   4  21        0.99        0.27      2.38 o 
  -7   4  21        0.18        2.75      2.03 o 
  -6   4  21        2.69        1.99      3.03 o 
  -5   4  21       25.63       31.44      7.56 o 
  -4   4  21        0.03        1.60      4.67 o 
  -3   4  21       18.80       16.75      4.93 o 
  -2   4  21        1.47        3.45      2.67 o 
  -1   4  21       22.78       18.60      4.51 o 
   0   4  21        2.75        2.58      3.07 o 
   1   4  21        3.70        5.76      2.27 o 
   2   4  21        1.41        5.16      1.91 o 
   3   4  21        2.92        1.91      2.14 o 
   4   4  21        1.55        1.14      2.68 o 
  -7   5  21        1.17        3.76      3.70 o 
  -6   5  21        8.11        2.01      2.27 o 
  -5   5  21        5.31        3.15      3.36 o 
  -4   5  21        0.68       -1.91      4.22 o 
  -3   5  21        1.20        1.46      2.92 o 
  -2   5  21       48.23       33.78      7.15 o 
  -1   5  21       19.10       16.09      4.61 o 
   0   5  21      184.92      228.01     13.64 o 
   1   5  21        1.80        2.78      2.16 o 
   2   5  21        0.00        1.92      2.04 o 
   3   5  21        1.09        5.84      2.22 o 
  -6   6  21        6.27        4.19      2.25 o 
  -5   6  21        4.55        5.83      2.83 o 
  -4   6  21        4.72        4.63      2.62 o 
  -3   6  21        1.95        4.99      2.67 o 
  -2   6  21        1.30       -1.22      3.30 o 
  -1   6  21       33.57       30.06      8.75 o 
   0   6  21        0.07        4.97      2.89 o 
   1   6  21        0.54        0.56      2.68 o 
   2   6  21        0.02        3.60      2.62 o 
   3   6  21        0.32        1.28      2.94 o 
  -5   7  21       14.73       11.86      5.52 o 
  -4   7  21        5.96        8.33      3.33 o 
  -3   7  21        0.00        2.01      2.94 o 
  -2   7  21       11.16        7.25      3.03 o 
  -1   7  21        8.18        9.12      3.49 o 
   0   7  21        7.29        4.71      3.60 o 
   1   7  21        4.81        2.41      3.83 o 
   2   7  21        0.64       -1.19      4.99 o 
  -3   8  21        7.70       11.46      4.42 o 
  -2   8  21        0.22        2.29      2.38 o 
  -1   8  21        4.03        4.15      3.72 o 
   0   8  21        5.78        0.96      3.22 o 
  -8   0  22        0.08       -4.55      5.09 o 
  -6   0  22       11.95       10.44      5.70 o 
  -4   0  22       87.24       89.45     24.90 o 
  -2   0  22       48.14       35.31     13.85 o 
   0   0  22       32.27       20.91      6.36 o 
   2   0  22        6.81        6.33      4.03 o 
   4   0  22        2.03        3.61      2.10 o 
  -8   1  22       15.75       14.46      7.74 o 
  -7   1  22        3.71        4.83      3.17 o 
  -6   1  22        0.28        0.69      2.69 o 
  -5   1  22        0.76        3.28      2.44 o 
  -4   1  22       90.43       80.27     21.59 o 
  -3   1  22        5.71        3.26      3.49 o 
  -2   1  22       50.24       42.90      9.97 o 
  -1   1  22       39.55       39.68      8.74 o 
   0   1  22        6.50        8.20      2.91 o 
   1   1  22       16.57       17.66      3.40 o 
   2   1  22        0.10        3.40      1.68 o 
   3   1  22        2.32        3.84      1.79 o 
   4   1  22        3.62        4.21      1.79 o 
  -8   2  22        0.01        1.91      2.81 o 
  -7   2  22        2.17        2.10      3.06 o 
  -6   2  22       25.87       15.36      6.31 o 
  -5   2  22        2.70        2.55      4.10 o 
  -4   2  22       33.77       30.11      8.90 o 
  -3   2  22       15.57       15.45      4.78 o 
  -2   2  22       17.10       18.11      5.13 o 
  -1   2  22        1.37        3.65      2.33 o 
   0   2  22       28.11       31.49      5.68 o 
   1   2  22        8.47        4.39      3.16 o 
   2   2  22       12.08        8.95      2.57 o 
   3   2  22        4.20        4.92      1.87 o 
   4   2  22       33.94       35.32     10.49 o 
  -7   3  22        7.72        5.13      3.32 o 
  -6   3  22        0.46        6.64      5.34 o 
  -5   3  22       14.17        6.33      4.60 o 
  -4   3  22       18.06       10.63      3.33 o 
  -3   3  22        5.68        5.06      3.52 o 
  -2   3  22        0.98        3.27      3.38 o 
  -1   3  22        0.02        3.56      2.29 o 
   0   3  22        1.17        5.05      2.09 o 
   1   3  22        8.53        7.14      2.06 o 
   2   3  22        4.88        6.24      2.67 o 
   3   3  22        8.78        9.22      2.59 o 
   4   3  22        0.90        4.67      3.35 o 
  -7   4  22        2.27        4.77      2.60 o 
  -6   4  22        0.84        1.76      2.79 o 
  -5   4  22        2.79        4.39      3.39 o 
  -4   4  22        0.39        5.90      3.33 o 
  -3   4  22        3.98        4.60      2.54 o 
  -2   4  22        0.94        7.83      4.41 o 
  -1   4  22        0.72       -1.54      2.78 o 
   0   4  22        2.59        2.19      3.34 o 
   1   4  22       28.50       21.89      4.89 o 
   2   4  22        3.47        2.84      2.02 o 
   3   4  22        1.66        0.62      2.99 o 
  -6   5  22        8.32        4.89      2.63 o 
  -5   5  22        1.56        4.76      3.77 o 
  -4   5  22       13.18       12.09      6.40 o 
  -3   5  22       13.50       15.47      4.96 o 
  -2   5  22        9.65        6.20      3.98 o 
  -1   5  22       40.07       36.82     11.60 o 
   0   5  22       16.31       11.80      4.02 o 
   1   5  22        4.48        5.46      2.03 o 
   2   5  22        0.15        1.33      2.79 o 
  -5   6  22        9.43       10.97      4.88 o 
  -4   6  22        0.00        5.17      3.12 o 
  -3   6  22        1.15        0.23      2.63 o 
  -2   6  22       10.33        9.51      3.89 o 
  -1   6  22        0.36        4.42      2.84 o 
   0   6  22       30.85       22.70      8.11 o 
   1   6  22       21.40       16.54      6.45 o 
  -4   7  22       13.14        9.76      4.49 o 
  -3   7  22        0.00       -1.61      3.65 o 
  -2   7  22        0.04        3.77      2.42 o 
  -1   7  22        0.01        3.35      1.85 o 
   0   7  22       21.83        8.93      4.64 o 
  -7   0  23        6.03        4.28      4.54 o 
  -5   0  23       34.85       27.46     19.48 o 
  -3   0  23      126.28       91.33     35.65 o 
  -1   0  23       32.69       25.85      7.25 o 
   1   0  23        6.17        7.39      3.37 o 
   3   0  23       18.55       20.45      7.61 o 
  -7   1  23        1.84        1.93      2.63 o 
  -6   1  23        8.36        6.05      4.22 o 
  -5   1  23        5.01       12.42      6.66 o 
  -4   1  23       14.32       17.67      6.55 o 
  -3   1  23       30.74       27.59      9.49 o 
  -2   1  23       42.65       42.00      9.82 o 
  -1   1  23       53.83       45.81     12.84 o 
   0   1  23        2.76        5.24      2.29 o 
   1   1  23        0.09        1.65      1.43 o 
   2   1  23       14.84       13.36      3.62 o 
   3   1  23        0.18        2.21      1.49 o 
  -7   2  23       10.35        4.13      3.34 o 
  -6   2  23       23.35       14.88      6.95 o 
  -5   2  23        0.70        3.23      2.86 o 
  -4   2  23       38.50       36.87     13.07 o 
  -3   2  23       34.74       40.43      9.71 o 
  -2   2  23        1.13        2.74      2.82 o 
  -1   2  23       50.63       44.83     11.88 o 
   0   2  23       16.64       18.57      3.09 o 
   1   2  23        6.96        4.72      2.43 o 
   2   2  23        3.81        1.89      1.81 o 
   3   2  23        1.33        4.53      1.58 o 
  -6   3  23        2.21        4.98      3.82 o 
  -5   3  23        3.32        5.31      2.85 o 
  -4   3  23        7.53        7.05      2.37 o 
  -3   3  23        2.44        1.57      3.02 o 
  -2   3  23        7.83        8.70      3.33 o 
  -1   3  23        6.05        7.27      2.64 o 
   0   3  23        1.10        1.35      3.08 o 
   1   3  23        8.99        6.53      3.09 o 
   2   3  23       24.74       25.06      6.95 o 
  -6   4  23        1.40        3.00      3.09 o 
  -5   4  23       20.60       20.56      8.99 o 
  -4   4  23        7.08        3.76      3.05 o 
  -3   4  23        0.00       -1.05      3.72 o 
  -2   4  23       48.45       41.79     17.45 o 
  -1   4  23        0.00        2.27      2.28 o 
   0   4  23        5.24        9.45      4.01 o 
   1   4  23        3.28        6.33      2.69 o 
   2   4  23       17.47       16.03      4.27 o 
  -5   5  23        0.00       -0.12      2.59 o 
  -4   5  23        9.45       11.84      6.10 o 
  -3   5  23        0.96        1.29      2.22 o 
  -2   5  23        0.00        2.82      3.09 o 
  -1   5  23        0.31        2.99      2.82 o 
   0   5  23        4.01        4.90      3.43 o 
   1   5  23        0.91       -0.93      3.45 o 
  -4   6  23        3.85        9.41      3.56 o 
  -3   6  23        5.11        5.37      3.73 o 
  -2   6  23        0.47        0.14      3.76 o 
  -1   6  23        2.26        0.96      2.76 o 
   0   6  23       25.20       20.50      7.62 o 
  -6   0  24        6.83        8.65      6.11 o 
  -4   0  24       67.44       63.00     24.61 o 
  -2   0  24        5.26        0.90      4.48 o 
   0   0  24       12.63       11.92      7.98 o 
   2   0  24       52.39       48.62     13.98 o 
  -6   1  24        0.30        0.90      3.45 o 
  -5   1  24        4.19        0.85      3.92 o 
  -4   1  24        3.95        9.75      3.84 o 
  -3   1  24        3.47       -1.12      4.90 o 
  -2   1  24        5.20        1.90      4.19 o 
  -1   1  24        0.70        4.89      3.43 o 
   0   1  24        0.08        1.67      1.70 o 
   1   1  24        4.13        1.42      2.60 o 
   2   1  24        5.14        9.37      2.52 o 
  -6   2  24        0.94        1.94      2.71 o 
  -5   2  24        2.81        5.39      2.31 o 
  -4   2  24       31.52       22.94      5.36 o 
  -3   2  24       16.57       17.92      6.59 o 
  -2   2  24        5.51        6.72      2.20 o 
  -1   2  24        0.00        0.55      6.13 o 
   0   2  24        9.40       12.24      5.48 o 
   1   2  24        0.49        0.25      1.78 o 
   2   2  24        0.09        2.49      1.60 o 
  -5   3  24        0.64       -1.21      3.83 o 
  -4   3  24        2.92       -0.64      2.96 o 
  -3   3  24        0.61        3.12      3.13 o 
  -2   3  24        0.08        1.98      4.87 o 
  -1   3  24        0.21        6.46      2.91 o 
   0   3  24        0.32        5.64      2.90 o 
   1   3  24        0.48        2.78      1.82 o 
  -4   4  24        1.74        3.82      3.49 o 
  -3   4  24        5.33        4.49      2.68 o 
  -2   4  24        5.90        5.09      2.80 o 
  -1   4  24       36.40       33.97     10.35 o 
   0   4  24        4.63        4.34      2.59 o 
  -3   5  24        0.03       -0.33      3.01 o 
  -2   5  24       11.75       11.74      4.36 o 
  -1   5  24        4.93        7.29      3.75 o 
  -5   0  25       32.50       20.52     18.89 o 
  -3   0  25       23.94       20.15     11.74 o 
  -1   0  25        0.75       -0.50      5.61 o 
  -5   1  25        0.06       -1.69      3.81 o 
  -4   1  25        6.19        3.54      2.59 o 
  -3   1  25       29.84       21.28      6.97 o 
  -2   1  25        2.03        5.22      3.50 o 
  -1   1  25        0.32        6.04      3.44 o 
   0   1  25       15.54       16.35      3.67 o 
  -4   2  25        3.44        4.99      3.35 o 
  -3   2  25       12.01       11.93      4.70 o 
  -2   2  25        6.23        8.16      3.68 o 
  -1   2  25        4.72        4.57      3.66 o 
   0   2  25        0.02       -3.41      3.41 o 
  -3   3  25        0.01        4.26      3.59 o 
  -2   3  25        0.06        3.31      4.57 o 
  -1   3  25        0.08        0.99      3.72 o 
                                                 
